# Supplementary material for: Lymphedema alters lipolytic, lipogenic, immune and angiogenic properties of adipose tissue: a hypothesis-generating study in breast cancer survivors
Source: Sci Rep. 2021 Apr 14;11:8171. doi: 10.1038/s41598-021-87494-3 (PMC8046998; doi:10.1038/s41598-021-87494-3)
Supplement: Supplementary file 4 — Supplementary Information 4. [file 41598_2021_87494_MOESM4_ESM.xlsx]

## Sheet: List1
Metabolite name (full)	Class	Platform	Fold change (LAT fluid /serum)		t-test		PLS-DA	LAT fluid (arb. Unit)		serum (arb. Unit)
			Fold Change (cut-off <0.5;>2)	Volcano -log2(FC)	p.value (cut-off 0.05)	FDR (cut-off 0.05)	VIP (comp 1) cut-off 1)	average	SEM	average	SEM
BMP 36:2; BMP 18:1_18:1; [M+NH4]+	BMP	LIPp	47.218	5.5613	2.3541e-05	0.00017931	1.841	64820.5	26097.7	0	0
CAR 10:0; [M]+	CAR	HILICp	0.36214	-1.4654	0.018013	0.035329	0.92857	1.08092e+08	7.51386e+07	1.72434e+07	2.24312e+06
CAR 12:0; [M]+	CAR	HILICp	0.35056	-1.5123	0.032142	0.057912	0.93771	1.41615e+06	466945	620872	67972.2
CAR 13:0; [M+H]+	CAR	HILICp	0.4324	-1.2096	0.030837	0.056825	0.76366	1.3113e+06	556795	373818	44188.2
CAR 13:1; [M+H]+	CAR	HILICp	0.26791	-1.9002	0.01609	0.03268	1.0732	898507	541554	85795.8	33573.9
CAR 14:0; [M+H]+	CAR	HILICp	0.57444	-0.79977	0.11915	0.17508	0.59335	348991	80381.5	216169	25774.2
CAR 14:1; [M+H]+	CAR	HILICp	0.31158	-1.6823	0.031528	0.057364	0.94544	73167.2	19454	37824.2	8041.53
CAR 16:0; [M+H]+	CAR	HILICp	0.53087	-0.91357	0.033062	0.059252	0.78984	88650	32334.6	27152.3	3162.53
CAR 16:1; [M+H]+	CAR	HILICp	0.63349	-0.6586	0.16393	0.2277	0.52051	402349	75238	194299	56611
CAR 18:0; [M+H]+	CAR	HILICp	0.51718	-0.95127	0.019296	0.037686	0.76547	49305.5	13184.1	42337.5	7942.49
CAR 18:1; [M+H]+	CAR	HILICp	0.47603	-1.0709	0.024608	0.046858	0.87521	343377	56581.6	418069	97453.3
CAR 18:2; [M+H]+	CAR	HILICp	0.35267	-1.5036	0.021999	0.042241	1.1303	198392	57450.3	547838	135827
CAR 2:0; [M]+	CAR	HILICp	6.2689	2.6482	0.052297	0.086281	0.8198	35909.7	11614.2	102436	33203.1
CAR 20:1; [M+H]+	CAR	LIPp	0.66847	-0.58106	0.10495	0.15572	0.63109	14871.5	3289.59	34392.7	7486.79
CAR 24:0; [M+H]+	CAR	LIPp	0.37781	-1.4043	0.0011495	0.0037257	0.96943	30782.8	10285.1	116504	27873.9
CAR 26:1; [M+H]+	CAR	LIPp	0.32008	-1.6435	0.0031156	0.0082302	1.0314	81430.3	28008.8	141756	35332.6
CAR 3:0; [M]+	CAR	LIPp	2.2809	1.1896	0.10189	0.15266	0.56867	131603	41733.8	422374	127763
CAR 4:0; [M]+	CAR	LIPp	3.5079	1.8106	0.026623	0.050276	0.80567	209814	84461.5	395228	52856.9
CAR 4:0-OH; [M]+	CAR	LIPp	10.473	3.3886	0.0027457	0.0074516	1.3073	93457.2	34224.7	147527	36311.9
CAR 5:0; [M]+	CAR	LIPp	1.6144	0.69103	0.21922	0.29293	0.39099	61262.8	17915.9	118456	13256.8
CAR 5:0-DC; [M]+	CAR	LIPp	1.9344	0.95189	0.073543	0.11432	0.60404	260396	116469	547012	83742.9
CAR 5:0-OH; [M]+	CAR	LIPp	3.2649	1.707	0.041587	0.071448	0.76377	81188.3	41052.4	230213	31093
CAR 6:0; [M]+	CAR	LIPp	2.0708	1.0502	0.035513	0.06315	0.71989	13548	6131.99	20267.2	3200.76
CAR 6:0-DC; [M]+	CAR	LIPp	1.1802	0.23905	0.86938	0.90247	0.070385	18455.5	3192.55	48849.2	4214.95
CAR 8:0; [M]+	CAR	LIPp	0.82134	-0.28395	0.54749	0.60877	0.18772	13095.3	2590.43	40912.3	5497.15
CE 16:1; [M+NH4]+	CE	LIPp	0.10618	-3.2354	7.3656e-05	0.00040072	1.4279	40982.3	7267.28	385962	124497
CE 18:1; [M+NH4]+	CE	LIPp	0.18657	-2.4222	8.2564e-06	9.7586e-05	1.3264	1.62597e+06	285304	8.7152e+06	935670
CE 18:2; [M+NH4]+	CE	LIPp	0.12083	-3.0489	4.731e-06	6.9744e-05	1.5097	9.48759e+06	1.77017e+06	7.85171e+07	4.31338e+06
CE 18:3; [M+NH4]+	CE	LIPp	0.026275	-5.2502	2.1311e-05	0.00016791	1.9457	20814.8	9193.15	792200	250453
CE 20:3; [M+NH4]+	CE	LIPp	0.099427	-3.3302	2.6718e-05	0.00020004	1.5646	311610	94615	3.13405e+06	470237
CE 20:4; [M+NH4]+	CE	LIPp	0.10204	-3.2928	1.8844e-06	3.908e-05	1.5752	1806341	371966	1.77022e+07	912287
CE 20:5; [M+NH4]+	CE	LIPp	0.098311	-3.3465	1.2987e-05	0.00012903	1.5291	72206.3	15946.1	734470	144050
CE 22:6; [M+NH4]+	CE	LIPp	0.10688	-3.2259	1.0737e-06	2.5826e-05	1.5167	237270	29582.6	2.21995e+06	309617
Cer 40:1;2O; Cer 18:1;2O/22:0; [M+H]+	CL	LIPn	0.11173	-3.162	6.134e-06	8.3555e-05	1.5224	49753.5	16804.4	529	529
Cer 41:1;2O; Cer 18:1;2O/23:0; [M+H]+	Cer-NS	LIPp	0.066507	-3.9104	5.9009e-07	2.0744e-05	1.7145	42328.3	9790.42	378858	48522.9
Cer 42:1;2O; Cer 18:1;2O/24:0; [M+H]+	Cer-NS	LIPp	0.06584	-3.9249	1.5576e-07	1.7741e-05	1.714	24400.3	6770.9	366886	43022.4
Cer 42:2;2O; Cer 18:1;2O/24:1; [M+H]+	Cer-NS	LIPp	0.19225	-2.379	1.9146e-05	0.00016509	1.329	67056.5	14234.7	1.01847e+06	105729
Cer 42:3;2O; Cer 18:2;2O/24:1; [M+H]+	Cer-NS	LIPp	0.4927	-1.0212	0.010488	0.022823	0.78599	89074.7	21430.4	463330	34947.9
CerP 32:0;2O; CerP 13:0;2O/19:0; [M+H]+	Cer-NS	LIPp	0.3548	-1.4949	0.0057049	0.013508	0.98313	47043.8	10792.5	95482.7	10917.3
Cholesterol; [M-H2O+H]+	CerP	LIPp	0.73194	-0.4502	0.014922	0.031131	0.50318	20003	4704.59	56378	6508.14
CL 72:8; CL 18:2_18:2_18:2_18:2; [M-H]-	Cholesterol	LIPp	47.126	5.5585	0.0020681	0.0059819	1.7027	1.65431e+06	180664	2.26018e+06	45187.5
CoQ10; [M+H]+	CoQ	LIPp	0.20554	-2.2825	0.0041761	0.010722	1.2414	29506.3	11302.1	151986	34631
DG 34:1; DG 16:0_18:1; [M+NH4]+	DG	LIPp	0.30522	-1.7121	0.0019443	0.0056959	1.0213	228096	48459.3	747330	133952
DG 34:2; DG 16:0_18:2; [M+NH4]+	DG	LIPp	0.31213	-1.6798	0.0013399	0.0041656	1.0347	193685	39602.2	620530	92258.7
DG 36:1; DG 18:0_18:1; [M+NH4]+	DG	LIPp	0.32438	-1.6243	0.007276	0.016709	0.95292	33583.3	7905.36	103532	24507.4
DG 36:2; DG 18:1_18:1; [M+NH4]+	DG	LIPp	0.2084	-2.2626	8.5408e-05	0.00043368	1.255	410622	90824.6	1.97036e+06	279540
DG 36:3; DG 18:1_18:2; [M+NH4]+	DG	LIPp	0.15146	-2.723	3.4361e-05	0.00022912	1.4021	294688	79000.1	1945695	265252
DG 36:4; DG 18:2_18:2; [M+NH4]+	DG	LIPp	0.099013	-3.3362	8.093e-05	0.00042028	1.5815	57665.5	19220.4	582406	68909.8
DG 38:3; DG 18:0_20:3; [M+NH4]+	DG	LIPp	5.9114	2.5635	0.0072693	0.016709	1.1752	31435.2	11780.9	5202.17	1461.87
DG 38:4; DG 18:0_20:4; [M+NH4]+	DG	LIPp	25.697	4.6835	4.0321e-05	0.00024901	1.8428	616530	162070	23992	10598.4
DG 38:5; DG 18:1_20:4; [M+NH4]+	DG	LIPp	0.28822	-1.7948	0.0016358	0.004823	1.0537	75973	17329.6	263596	52121.7
DMPE 34:1; DMPE 16:0_18:1; [M-H]-	DMPE	LIPn	0.43336	-1.2064	0.0030916	0.0082144	0.84686	76894	11504.9	177437	22632.7
DMPE 34:2; DMPE 16:0_18:2; [M-H]-	DMPE	LIPn	0.26771	-1.9013	0.00023117	0.0009349	1.1728	78716.7	20584.1	294042	24225.6
DMPE 36:2; DMPE 18:0_18:2; [M-H]-	DMPE	LIPn	0.23019	-2.1191	7.0753e-06	8.9817e-05	1.248	36982.5	5790.64	160658	7712.31
DMPE 38:6; DMPE 16:0_22:6; [M-H]-	DMPE	LIPn	0.031657	-4.9813	9.0774e-07	2.4402e-05	1.9362	1216.83	1216.83	76875.7	12362.2
FA 14:0; [M-H]-	FA	LIPn	1.8724	0.90485	0.016847	0.033768	0.68123	4450731	655904	2.37708e+06	380243
FA 14:1; [M-H]-	FA	LIPn	1.625	0.70043	0.063208	0.10135	0.57301	1.07698e+06	125767	662765	127899
FA 15:1; [M-H]-	FA	LIPn	1.7496	0.80706	0.0047335	0.011628	0.70335	74163.7	5405.14	42387.8	6973.98
FA 16:0; [M-H]-	FA	LIPn	1.4752	0.56095	0.05075	0.084338	0.49445	145972956	1.78549e+07	9.88906e+07	1.28252e+07
FA 16:2; [M-H]-	FA	LIPn	1.435	0.52105	0.077235	0.11965	0.47684	114944	11562.7	80100.5	11928.2
FA 16:3; [M-H]-	FA	LIPn	0.98875	-0.016317	0.81823	0.85567	0.065711	69250.3	6544.65	70038	12023.4
FA 17:1 (1); [M-H]-	FA	LIPn	1.5467	0.62915	0.040338	0.069827	0.56946	1.75129e+06	184182	1.13231e+06	216127
FA 17:1 (2); [M-H]-	FA	LIPn	1.265	0.33914	0.36442	0.43838	0.23883	167992	31418.7	132799	12735.1
FA 17:2; [M-H]-	FA	LIPn	2.2526	1.1716	0.0052758	0.012595	0.82599	35172.3	4974.99	15613.8	2803.13
FA 18:0; [M-H]-	FA	LIPn	1.3345	0.41632	0.16086	0.22551	0.33543	85696338	1.20692e+07	64229018	3.07892e+06
FA 18:1; [M-H]-	FA	LIPn	1.5172	0.60142	0.049087	0.082172	0.53103	4.51667e+08	5.19145e+07	297500000	4.79248e+07
FA 18:2; [M-H]-	FA	LIPn	2.0867	1.0612	0.015499	0.031906	0.73849	1.37664e+08	2.1517e+07	65935453	1.09555e+07
FA 18:3; [M-H]-	FA	LIPn	1.8869	0.91598	0.016831	0.033768	0.68899	7.84693e+06	1.14171e+06	4.15874e+06	749597
FA 18:4; [M-H]-	FA	LIPn	1.2526	0.32493	0.2464	0.32265	0.32945	91335.5	11287.7	72916.7	14163.5
FA 19:0 (1); [M-H]-	FA	LIPn	0.92732	-0.10886	0.48987	0.55414	0.18508	92319.3	16388.4	99554.8	7501.65
FA 19:0 (2); [M-H]-	FA	LIPn	1.2685	0.34318	0.39236	0.46383	0.23061	135317	23554.8	106671	9675.37
FA 19:1 (1); [M-H]-	FA	LIPn	1.5329	0.61625	0.083221	0.12805	0.49422	1.00716e+06	175613	657037	115004
FA 19:1 (2); [M-H]-	FA	LIPn	1.0654	0.091362	0.89027	0.91633	0.041328	31937.8	6299.8	29978	4520.07
FA 19:2; [M-H]-	FA	LIPn	2.0959	1.0676	0.031632	0.057364	0.68526	57416.7	12859.2	27394.2	4979.47
FA 20:0; [M-H]-	FA	LIPn	0.60718	-0.7198	0.070621	0.11053	0.5899	213046	55049.5	350877	48406.8
FA 20:1; [M-H]-	FA	LIPn	1.8512	0.8885	0.064313	0.10277	0.58373	6.27278e+06	1.47483e+06	3.38841e+06	594621
FA 20:2; [M-H]-	FA	LIPn	1.9037	0.92884	0.046735	0.078811	0.60903	3.24589e+06	719858	1.70501e+06	254602
FA 20:3 (1); [M-H]-	FA	LIPn	3.1216	1.6423	0.007753	0.01754	0.88503	3203478	965400	1.02625e+06	153935
FA 20:3 (2); [M-H]-	FA	LIPn	1.7818	0.83334	0.058377	0.094269	0.60852	695784	133043	390494	82935
FA 20:4; [M-H]-	FA	LIPn	4.2064	2.0726	0.0052912	0.012595	0.98809	1.70183e+07	6.13856e+06	4.04584e+06	492653
FA 20:5; [M-H]-	FA	LIPn	2.3033	1.2037	0.02483	0.047085	0.7625	783590	199295	340206	79008.1
FA 22:1; [M-H]-	FA	LIPn	0.89652	-0.15759	0.51449	0.57487	0.17696	226250	35748.9	252364	30635.9
FA 22:2; [M-H]-	FA	LIPn	1.1996	0.26258	0.62347	0.67518	0.14719	72310.2	13927.3	60277.5	8074.1
FA 22:3; [M-H]-	FA	LIPn	1.6405	0.7141	0.1437	0.20651	0.4436	106316	26256	64808.7	8115.99
FA 22:4; [M-H]-	FA	LIPn	2.3463	1.2304	0.01602	0.03268	0.79257	3.04239e+06	625923	1.29667e+06	271569
FA 22:5 (1); [M-H]-	FA	LIPn	2.2503	1.1701	0.015572	0.031913	0.81303	3.52832e+06	644713	1567950	426102
FA 22:5 (2); [M-H]-	FA	LIPn	1.6311	0.70588	0.16051	0.22551	0.45759	515677	116557	316144	57874.5
FA 22:6; [M-H]-	FA	LIPn	1.415	0.50083	0.1819	0.24888	0.44389	3.65587e+06	599717	2.5836e+06	656654
FA 23:0; [M-H]-	FA	LIPn	0.40341	-1.3097	0.055219	0.089804	0.75982	86090.7	28063.3	213408	56208.6
FA 24:1; [M-H]-	FA	LIPn	0.40987	-1.2867	0.0046162	0.011516	0.92641	317604	81927.7	774882	65352.8
FA 24:2; [M-H]-	FA	LIPn	0.64996	-0.62158	0.041286	0.071199	0.58416	31029.2	6170.45	47740.2	2998.67
FA 24:4; [M-H]-	FA	LIPn	0.66996	-0.57786	0.10361	0.15474	0.4932	51604	9289.9	77025.8	9672.05
FA 24:5; [M-H]-	FA	LIPn	0.8506	-0.23345	0.74814	0.79511	0.10374	77148.7	14001.6	90699.3	23777.1
FA 24:6; [M-H]-	FA	LIPn	1.2502	0.32215	0.38199	0.45579	0.30773	52577	10805	42055.2	12563.7
FA 25:0; [M-H]-	FA	LIPn	0.78026	-0.35798	0.4719	0.5405	0.28582	125596	34764.4	160968	36114.7
FA 26:0; [M-H]-	FA	LIPn	1.0071	0.010188	0.91365	0.92786	0.04695	144306	42933.1	143290	38836.1
FAHFA 38:6; FAHFA 18:2/20:4;O; [M-H]-	FAHFA	LIPn	2.9094	1.5407	0.014681	0.030917	0.90968	626389	124624	215302	53525.4
GM3 34:1;2O; [M-H]-	GM3	LIPn	0.93764	-0.092899	0.64234	0.69234	0.12705	99765.7	15983.1	106401	11744.6
GM3 36:1;2O; [M-H]-	GM3	LIPn	1.1564	0.20969	0.89415	0.91826	0.041382	53704.8	13007.1	46439.7	4833.12
HexCer 34:1;2O; [M+CH3COO]-	HexCer-NDS	LIPn	0.92717	-0.10909	0.48864	0.55412	0.18122	216474	35260.8	233478	16584.6
HexCer 38:1;2O; [M+CH3COO]-	HexCer-NDS	LIPn	0.4722	-1.0825	0.010216	0.022445	0.81171	49922.8	10033.6	105724	10663
HexCer 40:1;2O; [M+CH3COO]-	HexCer-NDS	LIPn	0.39608	-1.3361	0.0012899	0.0040376	0.94953	169143	32251	427046	29958.3
HexCer 41:1;2O; [M+CH3COO]-	HexCer-NDS	LIPn	0.29508	-1.7608	0.00011312	0.0005275	1.1131	66058.7	12399.1	223865	18839.8
HexCer 42:1;2O; [M+CH3COO]-	HexCer-NDS	LIPn	0.33	-1.5995	0.00037443	0.0013912	1.0459	152681	28832.5	462675	41863
HexCer 42:1;2O; [M+H]+	HexCer-NDS	LIPn	0.34631	-1.5299	0.00057007	0.002004	1.0224	238783	42014.4	402948	39788.3
HexCer 42:2;2O; [M+CH3COO]-	HexCer-NDS	LIPn	0.59259	-0.75489	0.022258	0.04256	0.64056	65259.8	10727.9	76238.3	7081.51
HexCer 42:3;2O; [M+CH3COO]-	HexCer-NS	LIPp	0.856	-0.22432	0.33354	0.40756	0.26128	41450.7	8000.84	119693	9736.77
LPC 14:0/0:0; [M+H]+	LPC	LIPp	0.11217	-3.1562	0.00014299	0.00064065	1.5229	50087	15326.3	446510	62437.5
LPC 16:0/0:0; [M+H]+	LPC	LIPp	0.097204	-3.3628	3.2707e-05	0.00022647	1.6114	3.67019e+06	1.24889e+06	3.77574e+07	3.52951e+06
LPC 16:1/0:0; [M+H]+	LPC	LIPp	0.10889	-3.199	5.2467e-07	2.0388e-05	1.5444	97935	18062.5	899383	80301.4
LPC 17:0/0:0 (1); [M+H]+	LPC	LIPp	0.18391	-2.4429	0.0010122	0.0033279	1.3433	32290.3	10508.9	175579	19869.7
LPC 17:0/0:0 (2); [M+H]+	LPC	LIPp	0.18527	-2.4323	0.00035657	0.0013357	1.3434	50315	15978.4	271572	27978.9
LPC 18:0/0:0; [M+H]+	LPC	LIPp	0.19998	-2.3221	0.00027471	0.001073	1.3093	1840857	563617	9.20535e+06	895042
LPC 18:2/0:0; [M+H]+	LPC	LIPp	0.087281	-3.5182	2.0011e-05	0.00016627	1.6249	807325	243628	9.24976e+06	1.24627e+06
LPC 18:3/0:0; [M+H]+	LPC	LIPp	0.078479	-3.6716	0.00030598	0.001185	1.6999	8888.83	3855.2	114431	19335.7
LPC 20:0/0:0; [M+H]+	LPC	LIPp	0.33477	-1.5788	0.0021965	0.0062347	1.0771	21880.2	7495.31	65359.5	4172.63
LPC 20:1/0:0; [M+H]+	LPC	LIPp	0.26856	-1.8967	0.00024256	0.0009639	1.1732	22744.5	5363.61	84691.3	4208.98
LPC 20:2/0:0; [M+H]+	LPC	LIPp	0.19147	-2.3848	6.8334e-05	0.00037625	1.332	12610.5	3164.24	65862.8	3806.89
LPC 20:3/0:0; [M+H]+	LPC	LIPp	0.10506	-3.2507	2.7391e-05	0.00020004	1.5767	72616.7	25046.8	691182	74043.2
LPC 20:4/0:0; [M+H]+	LPC	LIPp	0.12532	-2.9963	3.3616e-05	0.00022912	1.5046	255982	71970.4	2.04257e+06	178903
LPC 20:5/0:0; [M+H]+	LPC	LIPp	0.092286	-3.4377	9.5533e-05	0.00046445	1.631	12699	4799.39	137604	17034.7
LPC 22:5/0:0; [M+H]+	LPC	LIPp	0.15667	-2.6742	0.00077294	0.0025973	1.4055	14590	4822.96	93123.7	10293.5
LPC 22:6/0:0; [M+H]+	LPC	LIPp	0.12554	-2.9938	2.1011e-05	0.00016791	1.5175	52311.7	16569.6	416709	23883
LPC 24:0/0:0; [M+H]+	LPC	LIPp	0.35282	-1.503	0.00045065	0.0016345	1.013	12258.3	2242.25	34744.2	2969.3
LPE 16:0; [M-H]-	LPE	LIPn	0.16028	-2.6414	1.1079e-05	0.00011774	1.402	53060.7	12420	331058	27912.7
LPE 18:0; [M-H]-	LPE	LIPn	0.82737	-0.2734	0.16691	0.23115	0.45893	242607	96260.5	293228	16446.2
LPE 18:1; [M-H]-	LPE	LIPn	0.2643	-1.9198	2.1053e-05	0.00016791	1.1774	55892.8	9919.54	211478	16354
LPE 18:2; [M-H]-	LPE	LIPn	0.091171	-3.4553	4.2988e-07	2.0388e-05	1.602	45144.8	8015.82	495165	49059.1
LPE 20:3; [M-H]-	LPE	LIPn	0.07835	-3.6739	0.00014762	0.00065497	1.7334	2947.17	1663.42	41302.7	4992.64
LPE 20:4; [M-H]-	LPE	LIPn	0.11425	-3.1298	5.3536e-07	2.0388e-05	1.526	52627.3	9038.01	460650	36288.3
LPE 22:6; [M-H]-	LPE	LIPn	0.090443	-3.4669	2.5293e-06	4.3916e-05	1.6085	26397.2	6574.39	291867	35428.8
LPE O-18:1; [M-H]-	EtherLPE	LIPn	3.8012	1.9265	0.0050569	0.012228	0.96044	120897	34869.1	31804.7	2950.44
LPG 18:1; [M-H]-	LPG	LIPn	6.2171	2.6362	0.0028484	0.0076571	1.1478	171120	51521.1	27524.3	2987.35
LPI 20:4; [M-H]-	LPI	LIPn	2.6503	1.4061	0.054249	0.089179	0.67935	175306	48636.7	66146.2	4905.74
MG 18:1; [M+Na]+	MG	LIPp	0.20453	-2.2896	0.013863	0.029467	1.0912	18234.3	6716.47	89152.5	33854
MG 18:2; [M+Na]+	MG	LIPp	0.031702	-4.9793	0.00039132	0.0014307	1.9134	1985.83	1100.24	66120.8	27464.1
NAGly 24:3; [M-H]-	NAGly	LIPn	0.86098	-0.21594	0.51275	0.57433	0.42561	32161.8	14322.6	37237.8	21668.5
PC 28:0; [M+H]+	PC	LIPp	0.76817	-0.38051	0.5551	0.61572	0.1895	111900	17158.5	145672	38611.1
PC 30:0; [M+H]+	PC	LIPp	0.99114	-0.012839	0.84048	0.87694	0.067738	3.04512e+06	577378	3.07234e+06	916342
PC 30:1; [M+H]+	PC	LIPp	0.76704	-0.38263	0.73654	0.78462	0.1177	193614	30340.3	252418	83586.4
PC 31:0; [M+H]+	PC	LIPp	1.0462	0.065212	0.86675	0.90229	0.048691	757712	131136	724225	127825
PC 31:1; [M+H]+	PC	LIPp	0.50118	-0.99659	0.068314	0.10774	0.61515	230270	43767.3	459453	121404
PC 32:0; PC 16:0_16:0; [M+H]+	PC	LIPp	1.6497	0.72225	0.1825	0.24896	0.43025	2.83634e+07	6.71512e+06	1.71925e+07	2.52927e+06
PC 32:1; [M+H]+	PC	LIPp	0.3438	-1.5404	0.0096612	0.021329	0.90724	1.00545e+07	2.79899e+06	2.92451e+07	8.25299e+06
PC 32:2; [M+H]+	PC	LIPp	0.20317	-2.2992	0.00060145	0.0020823	1.1893	507623	94853.8	2.49847e+06	611369
PC 33:0; [M+H]+	PC	LIPp	0.52437	-0.93133	0.0177	0.034867	0.68908	404321	71803.4	771055	116403
PC 33:1; [M+H]+	PC	LIPp	0.20666	-2.2747	3.6097e-05	0.00022912	1.2441	901557	137500	4.36258e+06	798160
PC 33:2; [M+H]+	PC	LIPp	0.091223	-3.4545	4.9116e-07	2.0388e-05	1.6017	371331	66668.8	4.07059e+06	442957
PC 34:0; [M+H]+	PC	LIPp	0.88944	-0.16903	0.38811	0.4607	0.26286	1.63798e+06	392209	1.84158e+06	175610
PC 34:1; PC 16:0_18:1; [M+H]+	PC	LIPp	0.30671	-1.7051	0.00046457	0.0016717	1.077	106766468	2.24054e+07	3.47667e+08	4.26385e+07
PC 34:2; PC 16:0_18:2; [M+H]+	PC	LIPp	0.089701	-3.4787	3.904e-06	6.1522e-05	1.6201	5.89003e+07	1.48269e+07	6.57333e+08	5.85279e+07
PC 34:3 (1); [M+H]+	PC	LIPp	0.083545	-3.5813	6.3623e-06	8.3555e-05	1.632	1.38495e+06	380847	16577333	2.3565e+06
PC 34:3 (2); [M+H]+	PC	LIPp	0.096543	-3.3727	9.3415e-05	0.00045942	1.5108	216693	58935.6	2.24453e+06	583144
PC 34:4; [M+H]+	PC	LIPp	0.11253	-3.1516	7.806e-05	0.0004148	1.4405	87304.5	16069	775800	207571
PC 35:1; [M+H]+	PC	LIPp	0.26886	-1.8951	0.00010823	0.00050992	1.1397	617420	114562	2.29646e+06	317627
PC 35:2 (1); [M+H]+	PC	LIPp	0.16842	-2.5699	2.1747e-05	0.00016844	1.3624	680957	139818	4.04332e+06	485171
PC 35:2 (2); [M+H]+	PC	LIPp	0.12273	-3.0264	2.1379e-06	3.908e-05	1.4973	698070	133184	5687702	503034
PC 35:3 (1); [M+H]+	PC	LIPp	0.09767	-3.3559	1.5174e-05	0.00014673	1.5817	79934.8	22535.6	818414	103997
PC 35:3 (2); [M+H]+	PC	LIPp	0.05062	-4.3042	4.0967e-07	2.0388e-05	1.7629	52142.5	9920.11	1.03009e+06	214416
PC 35:4; [M+H]+	PC	LIPp	0.065089	-3.9414	6.9096e-07	2.2555e-05	1.7166	152657	32591.4	2.34535e+06	281105
PC 35:5; [M+H]+	PC	LIPp	0.21665	-2.2066	0.0032039	0.0084148	1.2476	18655	6112.97	86107.5	17219.3
PC 36:1; PC 18:0_18:1; [M+H]+	PC	LIPp	0.41775	-1.2593	0.0041215	0.010641	0.89793	1.25499e+07	2.93242e+06	3.00419e+07	3.9511e+06
PC 36:2; [M+H]+	PC	LIPp	0.12993	-2.9442	1.1742e-05	0.00012195	1.4837	35373330	8.53483e+06	272500000	2.29169e+07
PC 36:3 (1); PC 18:1_18:2; [M+H]+	PC	LIPp	0.16952	-2.5604	3.5488e-05	0.00022912	1.3722	1.14839e+07	3.07917e+06	6.77421e+07	7.47819e+06
PC 36:3 (2); PC 16:0_20:3; [M+H]+	PC	LIPp	0.060005	-4.0588	2.5946e-06	4.3916e-05	1.7043	7.26037e+06	1.58242e+06	1.21055e+08	2.45121e+07
PC 36:4 (1); PC 18:2_18:2; [M+H]+	PC	LIPp	0.054601	-4.1949	8.3394e-07	2.3819e-05	1.7714	1.78281e+06	412693	32651444	3.94939e+06
PC 36:4 (2); PC 16:0_20:4; [M+H]+	PC	LIPp	0.061994	-4.0117	2.8935e-05	0.00020344	1.6862	416214	141644	6.71373e+06	1.69443e+06
PC 36:4 (3); PC 16:0_20:4; [M+H]+	PC	LIPp	0.074366	-3.7492	2.1166e-06	3.908e-05	1.6697	2.13269e+07	4.93715e+06	2.86667e+08	3.71579e+07
PC 36:5 (1); [M+H]+	PC	LIPp	0.13441	-2.8953	7.5377e-05	0.00040526	1.3916	163937	36790.5	1.21972e+06	296431
PC 36:5 (2); PC 16:0_20:5; [M+H]+	PC	LIPp	0.033059	-4.9188	9.9284e-07	2.5207e-05	1.8798	670857	139249	20292879	4.67772e+06
PC 37:2; [M+H]+	PC	LIPp	0.31385	-1.6719	2.8014e-05	0.00020004	1.0838	141277	18037.5	450148	38962.8
PC 37:3; [M+H]+	PC	LIPp	0.10913	-3.1959	7.8274e-06	9.6679e-05	1.5123	93619.7	20335	857884	151430
PC 37:4; [M+H]+	PC	LIPp	0.11392	-3.1339	1.705e-06	3.7103e-05	1.5221	317224	62096.1	2.78456e+06	267034
PC 37:6; [M+H]+	PC	LIPp	0.0050984	-7.6157	5.2111e-07	2.0388e-05	2.4523	1805.83	1040.58	395582	78792.5
PC 38:1; [M+H]+	PC	LIPp	0.40072	-1.3194	0.0040165	0.010489	0.92916	95847.8	20704.8	239192	20649.6
PC 38:2; [M+H]+	PC	LIPp	0.32922	-1.6029	0.00081131	0.0027063	1.0156	625785	115852	1.90081e+06	278838
PC 38:3 (1); PC 18:0_20:3; [M+H]+	PC	LIPp	0.1389	-2.8479	4.7041e-05	0.00027919	1.411	4.59644e+06	1.18739e+06	3.30916e+07	6.20264e+06
PC 38:3 (2); [M+H]+	PC	LIPp	0.21017	-2.2504	0.00022566	0.00092907	1.2105	218471	49311.3	1.0395e+06	238536
PC 38:4 (1); [M+H]+	PC	LIPp	0.13033	-2.9398	6.3162e-05	0.00035201	1.4073	1121682	245270	8.6065e+06	1.86467e+06
PC 38:4 (2); [M+H]+	PC	LIPp	0.14249	-2.8111	9.9535e-05	0.00047383	1.3532	970891	186493	6.81395e+06	1.78265e+06
PC 38:4 (3); PC 18:0_20:4; [M+H]+	PC	LIPp	0.25948	-1.9463	0.00016986	0.00073234	1.1789	3.70582e+07	8.42193e+06	142854540	1.23125e+07
PC 38:4 (4); [M+H]+	PC	LIPp	0.40216	-1.3142	0.0045454	0.011516	0.93097	2.34101e+06	606938	5.82114e+06	710970
PC 38:5 (1); [M+H]+	PC	LIPp	0.12099	-3.0471	8.3279e-06	9.7586e-05	1.4851	5287600	1.13497e+06	43704312	6.86853e+06
PC 38:5 (2); [M+H]+	PC	LIPp	0.065539	-3.9315	7.635e-07	2.3261e-05	1.6875	904476	168087	13800656	2.29197e+06
PC 38:6 (1); [M+H]+	PC	LIPp	0.095704	-3.3853	6.3992e-06	8.3555e-05	1.5664	613164	136132	6.40685e+06	1.11388e+06
PC 38:6 (2); PC 16:0_22:6; [M+H]+	PC	LIPp	0.027218	-5.1993	2.3678e-07	1.8035e-05	1.9405	2.90661e+06	571534	1.06886e+08	2.19816e+07
PC 38:7; [M+H]+	PC	LIPp	0.039451	-4.6638	0.00022926	0.0009349	1.8471	17239	6101.13	440431	123883
PC 39:6; [M+H]+	PC	LIPp	0.015313	-6.0291	5.4087e-06	7.7242e-05	2.1283	11324	4095.63	784561	161921
PC 40:4; [M+H]+	PC	LIPp	0.3755	-1.4131	0.004961	0.01206	0.88317	524432	87071.4	1.39663e+06	284483
PC 40:5 (1); [M+H]+	PC	LIPp	0.25058	-1.9966	0.00025851	0.0010184	1.1533	2.25188e+06	469533	8.98663e+06	1.36067e+06
PC 40:5 (2); [M+H]+	PC	LIPp	0.10784	-3.2131	2.7625e-05	0.00020004	1.4964	294411	66750.1	2.73017e+06	477003
PC 40:6 (1); [M+H]+	PC	LIPp	0.22066	-2.1801	0.00067191	0.0023087	1.173	265618	57714	1.20375e+06	251428
PC 40:6 (2); [M+H]+	PC	LIPp	0.069907	-3.8384	1.6461e-05	0.0001475	1.6152	68053.3	16035.1	973482	294155
PC 40:6 (3); [M+H]+	PC	LIPp	0.069924	-3.8381	2.0516e-06	3.908e-05	1.6402	1.45559e+06	215574	2.08167e+07	4.03795e+06
PC 40:7 (1); [M+H]+	PC	LIPp	0.1793	-2.4796	0.00038815	0.0014305	1.2864	97815.8	26669.1	545556	114633
PC 40:7 (2); PC 18:1_22:6; [M+H]+	PC	LIPp	0.080893	-3.6278	1.0176e-05	0.00011342	1.5893	369194	80164.1	4.56399e+06	957182
PC 40:8; [M+H]+	PC	LIPp	0.2588	-1.9501	0.00020676	0.00085899	1.1655	83251	17758.2	321684	40161.4
PC O-30:1; [M+H]+	EtherPC	LIPp	3.3963	1.764	0.002674	0.007336	1.0508	446206	72271.6	131379	31160.5
PC O-32:0; [M+H]+	EtherPC	LIPp	0.83764	-0.2556	0.28466	0.36337	0.28585	1324350	219187	1.58105e+06	155272
PC O-32:1 (1); [M+H]+	EtherPC	LIPp	0.86593	-0.20768	0.39278	0.46383	0.26079	354151	95232	408984	57168.6
PC O-32:1 (2); [M+H]+	EtherPC	LIPp	1.8821	0.91234	0.017344	0.034461	0.64845	2.29964e+06	395975	1.22185e+06	117708
PC O-32:2; [M+H]+	EtherPC	LIPp	6.0769	2.6033	0.00018617	0.00079514	1.2741	931735	291879	153324	26157.8
PC O-34:0; [M+H]+	EtherPC	LIPp	1.3215	0.40215	0.4039	0.47208	0.22706	168828	36327	127758	5644.19
PC O-34:1; [M+H]+	EtherPC	LIPp	1.3423	0.42475	0.27323	0.35273	0.30426	3.98146e+06	673477	2.96605e+06	343409
PC O-34:2 (1); [M+H]+	EtherPC	LIPp	0.58686	-0.76892	0.055997	0.090747	0.65617	1878010	605281	3.20011e+06	496011
PC O-34:2 (2); [M+H]+	EtherPC	LIPp	1.6935	0.76003	0.1724	0.23731	0.45963	3548497	953369	2095326	370724
PC O-34:3; [M+H]+	EtherPC	LIPp	1.6515	0.72377	0.36452	0.43838	0.30635	8.68071e+06	2.87817e+06	5.2563e+06	571321
PC O-34:4; [M+H]+	EtherPC	LIPp	2.1834	1.1266	0.1265	0.18411	0.55397	167784	65399.7	76846.3	15523.4
PC O-35:8; [M+H]+	EtherPC	LIPp	2.01	1.0072	0.060581	0.097485	0.58564	758846	175788	377529	32014.6
PC O-36:1; [M+H]+	EtherPC	LIPp	0.76639	-0.38386	0.12806	0.18579	0.41715	166312	30514.2	217008	15873.7
PC O-36:2 (1); [M+H]+	EtherPC	LIPp	1.3564	0.43975	0.38757	0.4607	0.2539	692025	157603	510202	57340.5
PC O-36:2 (2); [M+H]+	EtherPC	LIPp	0.57535	-0.79748	0.029789	0.055339	0.71384	369969	106961	643027	46209.4
PC O-36:2 (3); [M+H]+	EtherPC	LIPp	1.4039	0.48947	0.31075	0.38564	0.29292	234459	48553.6	167002	14186
PC O-36:3 (1); [M+H]+	EtherPC	LIPp	0.90965	-0.13662	0.42321	0.4884	0.285	1.49046e+06	514852	1638497	277256
PC O-36:3 (2); [M+H]+	EtherPC	LIPp	0.37224	-1.4257	0.0024739	0.0068938	0.96528	874418	199498	2349094	273624
PC O-36:3 (3); [M+H]+	EtherPC	LIPp	1.3582	0.44172	0.48193	0.54923	0.21061	854787	195194	629342	44921
PC O-36:4 (1); [M+H]+	EtherPC	LIPp	0.40023	-1.3211	0.0025949	0.0071872	0.92589	4.08781e+06	933207	1.02136e+07	1.23168e+06
PC O-36:4 (2); [M+H]+	EtherPC	LIPp	1.1929	0.25442	0.93822	0.94442	0.027315	2.13591e+06	642812	1.79058e+06	226173
PC O-36:5 (1); [M+H]+	EtherPC	LIPp	0.27978	-1.8376	0.0045361	0.011516	1.0562	171916	52141.8	614464	133297
PC O-36:5 (2); [M+H]+	EtherPC	LIPp	0.90334	-0.14666	0.45665	0.52567	0.22313	1.00637e+07	2.14642e+06	1.11406e+07	1.26306e+06
PC O-36:6 (1); [M+H]+	EtherPC	LIPp	14.962	3.9033	0.00051833	0.0018506	1.5776	203148	69141.1	12599.2	4327.58
PC O-36:6 (2); [M+H]+	EtherPC	LIPp	0.97209	-0.040835	0.69403	0.74105	0.13778	424896	118226	437094	88444.2
PC O-37:5; [M+H]+	EtherPC	LIPp	1.0083	0.011871	0.90965	0.92586	0.033157	355659	58753.9	352744	59996
PC O-37:8 (1); [M+H]+	EtherPC	LIPp	0.85742	-0.22193	0.2961	0.37176	0.35106	430368	108357	501935	33532.1
PC O-37:8 (2); [M+H]+	EtherPC	LIPp	2.0538	1.0383	0.1595	0.22497	0.48542	58200.3	16113.1	28338.2	2230.17
PC O-37:9; [M+H]+	EtherPC	LIPp	1.337	0.41901	0.50867	0.57116	0.20539	383766	83643.7	287034	31839
PC O-38:3; [M+H]+	EtherPC	LIPp	0.23629	-2.0814	0.00015828	0.00069551	1.2179	100802	23495.8	426602	45799.2
PC O-38:4 (1); [M+H]+	EtherPC	LIPp	0.41072	-1.2838	0.013645	0.029139	0.85961	430521	107597	1.04821e+06	168976
PC O-38:4 (2); [M+H]+	EtherPC	LIPp	0.55476	-0.85005	0.01168	0.025298	0.70055	545680	96215.3	983624	105237
PC O-38:4 (3); [M+H]+	EtherPC	LIPp	0.31261	-1.6776	0.00014067	0.00063649	1.0949	886724	168477	2.83651e+06	177136
PC O-38:5 (1); [M+H]+	EtherPC	LIPp	0.48633	-1.04	0.0076233	0.017333	0.78291	4.15347e+06	803904	8.54049e+06	1.08438e+06
PC O-38:5 (2); [M+H]+	EtherPC	LIPp	0.73397	-0.4462	0.16945	0.23395	0.4481	766512	195853	1.04433e+06	123274
PC O-38:5 (3); [M+H]+	EtherPC	LIPp	0.76798	-0.38087	0.16256	0.22676	0.40907	706142	142838	919484	78923.9
PC O-38:5 (4); [M+H]+	EtherPC	LIPp	0.65586	-0.60855	0.071755	0.11192	0.54516	1.04353e+06	209984	1.59109e+06	174850
PC O-38:6 (1); [M+H]+	EtherPC	LIPp	0.164	-2.6082	0.00032012	0.0012262	1.3727	377048	92294.9	2.29909e+06	220035
PC O-38:6 (2); [M+H]+	EtherPC	LIPp	0.81393	-0.29702	0.31138	0.38564	0.30882	2223397	449776	2.73168e+06	372506
PC O-38:6 (3); [M+H]+	EtherPC	LIPp	0.90731	-0.14033	0.4203	0.48713	0.28352	399834	131444	440680	67586.4
PC O-38:7; [M+H]+	EtherPC	LIPp	0.50739	-0.97882	0.0095937	0.021283	0.75753	810907	169832	1.59818e+06	193966
PC O-39:10; [M+H]+	EtherPC	LIPp	0.80259	-0.31727	0.028811	0.054183	0.39163	1.03454e+06	75092	1.28901e+06	71006.7
PC O-40:4; [M+H]+	EtherPC	LIPp	0.25196	-1.9887	3.5737e-05	0.00022912	1.1998	83919.8	15103.9	333068	24310.8
PC O-40:5 (1); [M+H]+	EtherPC	LIPp	0.45236	-1.1445	0.0040683	0.010564	0.82998	169531	29597.7	374770	49518.9
PC O-40:5 (2); [M+H]+	EtherPC	LIPp	0.24986	-2.0008	4.1854e-05	0.00025503	1.1956	172422	31202.7	690078	69210.3
PC O-40:6 (1); [M+H]+	EtherPC	LIPp	0.40052	-1.32	0.0014092	0.0043221	0.92144	227320	42605.4	567559	66575
PC O-40:6 (2); [M+H]+	EtherPC	LIPp	0.24801	-2.0115	1.6053e-05	0.00014673	1.1965	184357	29064.2	743347	67763.9
PC O-40:7; [M+H]+	EtherPC	LIPp	0.25343	-1.9803	0.00014036	0.00063649	1.1528	301254	54403.3	1.18869e+06	176510
PC O-42:4; [M+H]+	EtherPC	LIPp	0.28751	-1.7983	3.8998e-05	0.00024414	1.134	52334.2	8582.88	182027	14195.6
PC O-42:5; [M+H]+	EtherPC	LIPp	0.19866	-2.3316	1.9584e-05	0.00016574	1.2922	93173.5	15424.1	469004	53383.6
PC O-42:6; [M+H]+	EtherPC	LIPp	0.18813	-2.4102	9.6558e-06	0.00011032	1.3162	28454	4554.13	151246	17767.6
PC O-44:5; [M+H]+	EtherPC	LIPp	0.22599	-2.1457	8.3647e-05	0.00042951	1.2151	135119	22900.2	597896	91115.4
PC O-44:6; [M+H]+	EtherPC	LIPp	0.24783	-2.0126	9.3493e-05	0.00045942	1.178	51468	8306.03	207675	28219.3
PC O-44:7; [M+H]+	EtherPC	LIPp	0.13246	-2.9164	3.5024e-05	0.00022912	1.4607	10395.2	2485.36	78479.5	9362.86
PC O-46:7; [M+H]+	EtherPC	LIPp	0.21175	-2.2396	7.9987e-05	0.00042016	1.2516	19935.3	3800.12	94146.7	12364.2
PE 34:1; PE 16:0_18:1; [M-H]-	PE	LIPn	1.5372	0.62031	0.18022	0.24732	0.41575	518588	103476	337356	64901.6
PE 34:2; PE 16:0_18:2; [M-H]-	PE	LIPn	0.42756	-1.2258	0.0047581	0.011628	0.90014	305499	83494.3	714511	78481.6
PE 36:1; PE 18:0_18:1; [M-H]-	PE	LIPn	2.7631	1.4663	0.014842	0.031114	0.81997	824393	203090	298354	46531.2
PE 36:2; PE 18:0_18:2; [M-H]-	PE	LIPn	0.58189	-0.78117	0.052095	0.086259	0.66053	900721	229558	1.54792e+06	182129
PE 36:3; PE 18:1_18:2; [M-H]-	PE	LIPn	0.71989	-0.47415	0.15388	0.21773	0.44675	222186	53697.7	308640	43201.2
PE 36:4; PE 16:0_20:4; [M-H]-	PE	LIPn	0.41248	-1.2776	0.010461	0.022823	0.85636	412602	94606.2	1.00031e+06	185970
PE 38:3; PE 18:0_20:3; [M-H]-	PE	LIPn	0.77742	-0.36323	0.26902	0.34828	0.41227	219469	74218.1	282304	54603.4
PE 38:4; PE 18:0_20:4; [M-H]-	PE	LIPn	0.84245	-0.24735	0.32344	0.39734	0.32542	2.10686e+06	504549	2.50089e+06	305292
PE 38:5; PE 18:1_20:4; [M-H]-	PE	LIPn	0.69189	-0.53139	0.15339	0.2177	0.45593	322707	75014.6	466414	83230.2
PE 38:6; PE 16:0_22:6; [M-H]-	PE	LIPn	0.053225	-4.2317	1.4441e-06	3.2998e-05	1.7274	97937	18001.7	1.84004e+06	432390
PE 40:4; PE 18:0_22:4; [M-H]-	PE	LIPn	2.0887	1.0626	0.11264	0.16606	0.64412	83465.8	22703.7	39960.7	13406.9
PE 40:5; PE 18:0_22:5; [M-H]-	PE	LIPn	0.72441	-0.46511	0.2917	0.36826	0.36539	88222.2	25219.8	121784	32080
PE 40:6; PE 18:0_22:6; [M-H]-	PE	LIPn	0.26435	-1.9195	0.0012013	0.0038391	1.1093	240768	64743.3	910792	184413
PE 40:7; PE 18:1_22:6; [M-H]-	PE	LIPn	0.54189	-0.88394	0.18423	0.25057	0.49161	78203	19669.5	144316	44304
PE 40:7;O; PE 20:4_20:3;O; [M-H]-	PE-Cer	LIPn	2.5848	1.3701	0.0012228	0.0038656	0.89856	113245	24727.4	159440	11347.8
PE 42:8;O; PE 20:4_22:4;O; [M-H]-	PE-Cer	LIPn	2.1848	1.1275	0.0011829	0.0038071	0.83525	37086.3	8364.06	107769	11481.7
PE O-34:2; PE O-16:1_18:1; [M-H]-	EtherPE	LIPn	3.5489	1.8274	0.0021164	0.0060831	0.98484	1.01849e+06	259591	286989	28413.6
PE O-34:3; PE O-16:1_18:2; [M-H]-	EtherPE	LIPn	1.4795	0.56511	0.6371	0.68831	0.162	786217	283282	531408	55165
PE O-36:2; PE O-18:1_18:1; [M-H]-	EtherPE	LIPn	1.721	0.78322	0.3382	0.41131	0.33056	388214	106646	225578	20086.6
PE O-36:3; PE O-18:1_18:2; [M-H]-	EtherPE	LIPn	0.70136	-0.51177	0.10784	0.1595	0.55344	621943	191521	886762	74868.7
PE O-36:4 (1); PE O-18:2_18:2; [M-H]-	EtherPE	LIPn	0.96763	-0.047472	0.48327	0.54939	0.23907	354870	122292	366742	45719.7
PE O-36:4 (2); PE O-16:1_20:3; [M-H]-	EtherPE	LIPn	1.6215	0.69735	0.33292	0.40756	0.36011	334863	102840	206511	59154.4
PE O-36:5; PE O-16:1_20:4; [M-H]-	EtherPE	LIPn	2.2038	1.14	0.03744	0.065808	0.65785	3.89054e+06	924306	1.76538e+06	165478
PE O-36:6; PE O-16:1_20:5; [M-H]-	EtherPE	LIPn	1.3656	0.44958	0.56747	0.62641	0.18898	143417	35210.3	105018	13858.7
PE O-37:5; PE O-17:1_20:4; [M-H]-	EtherPE	LIPn	2.9798	1.5752	0.0029158	0.0077925	0.91199	189286	45871.3	63523.2	7093.27
PE O-38:4; PE O-18:1_20:3; [M-H]-	EtherPE	LIPn	0.85076	-0.23317	0.27857	0.35761	0.40535	158844	52565.6	186708	19221.3
PE O-38:5 (1); PE O-16:1_22:4; [M-H]-	EtherPE	LIPn	2.9787	1.5747	0.0046365	0.011516	0.87735	563708	140183	189248	9817.52
PE O-38:5 (2); PE O-18:1_20:4; [M-H]-	EtherPE	LIPn	0.85116	-0.2325	0.29093	0.36826	0.35475	2.26167e+06	582218	2657161	204002
PE O-38:6 (1); PE O-18:2_20:4; [M-H]-	EtherPE	LIPn	1.3528	0.43599	0.34165	0.41415	0.27442	2.15099e+06	403081	1.58998e+06	157879
PE O-38:6 (2); PE O-16:1_22:5; [M-H]-	EtherPE	LIPn	0.71219	-0.48967	0.1224	0.17928	0.49209	190539	45212.7	267540	27808.9
PE O-38:7; PE O-16:1_22:6; [M-H]-	EtherPE	LIPn	0.45506	-1.1359	0.0046078	0.011516	0.86834	599908	160410	1318308	116568
PE O-40:5; PE O-18:1_22:4; [M-H]-	EtherPE	LIPn	2.4896	1.3159	0.039676	0.069205	0.67593	199078	60710.7	79965.2	4217.98
PE O-40:6; PE O-18:1_22:5; [M-H]-	EtherPE	LIPn	0.84677	-0.23995	0.23935	0.31432	0.39081	245314	80339.9	289704	19582.1
PE O-40:7; PE O-18:1_22:6; [M-H]-	EtherPE	LIPn	0.29436	-1.7644	0.00035255	0.0013315	1.1411	252616	76217	858202	49631.6
PE O-40:8; PE O-18:2_22:6; [M-H]-	EtherPE	LIPn	0.44517	-1.1676	0.0024313	0.0068165	0.8742	209998	45086.8	471720	43139.1
PE-Cer 34:1;2O; PE-Cer 17:0;2O/17:1; [M-H]-	OxPE	LIPn	0.71027	-0.49357	0.085386	0.13094	0.50528	592057	90025.6	229052	25936.8
PE-Cer 42:2;2O; [M-H]-	OxPE	LIPn	0.34413	-1.539	0.0019804	0.0057646	1.0149	285681	30265.2	130759	18212.1
PG 34:2; PG 16:1_18:1; [M-H]-	PG	LIPn	6.0217	2.5902	0.0074961	0.017129	1.202	27243.7	9049.86	4429.67	1642.91
PG 36:2; PG 18:1_18:1; [M-H]-	PG	LIPn	32.873	5.0388	9.8895e-05	0.00047383	1.8422	553712	180009	16537.5	4719.43
PG 36:3; PG 18:1_18:2; [M-H]-	PG	LIPn	43.513	5.4434	1.2636e-05	0.00012832	1.9591	158532	45248.8	3554.5	1025.57
PI 32:0; PI 16:0_16:0; [M-H]-	PI	LIPn	0.18399	-2.4423	0.017592	0.034804	1.2517	10239.7	5361.91	57014.8	21187.5
PI 32:1; PI 16:0_16:1; [M-H]-	PI	LIPn	0.10823	-3.2078	0.00059648	0.0020808	1.3547	27973.5	5718.34	258456	97374.2
PI 34:1; PI 18:0_16:1; [M-H]-	PI	LIPn	0.29585	-1.7571	0.0014859	0.0045269	1.0071	321578	54881.7	1086971	245476
PI 34:2; PI 16:0_18:2; [M-H]-	PI	LIPn	0.11535	-3.1159	1.6033e-05	0.00014673	1.4492	107587	17016.5	932666	214602
PI 36:1; PI 18:0_18:1; [M-H]-	PI	LIPn	0.28432	-1.8144	0.0015083	0.004565	1.0446	267140	54233.7	939573	198908
PI 36:2; PI 18:0_18:2; [M-H]-	PI	LIPn	0.24949	-2.003	1.5973e-05	0.00014673	1.1646	474868	41949.1	1.90337e+06	284176
PI 36:3; PI 18:1_18:2; [M-H]-	PI	LIPn	0.30365	-1.7195	0.0046084	0.011516	0.95878	115221	22580.9	379460	94583.4
PI 36:4; PI 16:0_20:4; [M-H]-	PI	LIPn	0.5035	-0.98994	0.08601	0.13146	0.61491	794368	209201	1.5777e+06	463487
PI 37:4; PI 17:0_20:4; [M-H]-	PI	LIPn	0.74754	-0.41977	0.33841	0.41131	0.32884	111078	26878.5	148592	32760.9
PI 38:3; PI 18:0_20:3; [M-H]-	PI	LIPn	0.40036	-1.3206	0.0052917	0.012595	0.87562	310130	75788.3	774623	136532
PI 38:4 (1); PI 18:1_20:3; [M-H]-	PI	LIPn	0.74319	-0.4282	0.50661	0.57024	0.2429	92280.2	22608.8	124168	41497.6
PI 38:4 (2); PI 18:0_20:4; [M-H]-	PI	LIPn	0.7798	-0.35883	0.20152	0.27247	0.4019	9.1756e+06	2.23159e+06	1.17666e+07	1.15154e+06
PI 38:5; PI 18:1_20:4; [M-H]-	PI	LIPn	2.0714	1.0506	0.082559	0.12746	0.61076	833578	256649	402416	96570.1
PI 38:6; PI 16:0_22:6; [M-H]-	PI	LIPn	0.12088	-3.0483	9.2571e-05	0.00045942	1.4257	22890.2	4671.73	189362	40981.9
PI 40:5; PI 18:0_22:5; [M-H]-	PI	LIPn	0.46878	-1.093	0.00083821	0.0027758	0.81244	171012	15104.8	364803	45710.7
PI 40:6; PI 18:0_22:6; [M-H]-	PI	LIPn	0.11089	-3.1728	5.7715e-05	0.00032563	1.471	87146	21286.7	785882	165774
PI O-18:0; [M-H]-	EtherPI	LIPn	1.9414	0.95708	0.06915	0.1086	0.56922	78713.8	15246	40545.3	4346.23
PS 34:1; [M-H]-	PS	LIPn	105.69	6.7237	1.4306e-07	1.7741e-05	2.2374	185735	46262.4	878.667	878.667
PS 34:2; PS 16:0_18:2; [M-H]-	PS	LIPn	28.04	4.8094	4.6648e-06	6.9744e-05	1.7735	59209.5	18011.3	0	0
PS 36:1; PS 18:0_18:1; [M-H]-	PS	LIPn	342.16	8.4185	9.437e-08	1.7741e-05	2.5129	1.40045e+06	392276	2963.67	1877.54
PS 36:2; PS 18:0_18:2; [M-H]-	PS	LIPn	161.63	7.3365	8.1501e-08	1.7741e-05	2.3365	551092	136644	1704.83	1704.83
PS 38:3; PS 18:0_20:3; [M-H]-	PS	LIPn	15.002	3.9071	1.0966e-05	0.00011774	1.5761	259812	88201.7	0	0
PS 38:4; PS 18:0_20:4; [M-H]-	PS	LIPn	38.997	5.2853	5.1544e-05	0.00029817	1.9956	303022	81794.3	7454.17	3425.33
PS 40:6; [M-H]-	PS	LIPn	94.824	6.5672	1.941e-07	1.7741e-05	2.2042	105476	30387.5	556.167	556.167
SM 30:1;2O; [M+CH3COO]-	SM	LIPn	0.54028	-0.88823	0.021289	0.041226	0.65804	89978.7	14810.3	166542	26551.9
SM 31:1;2O; [M+CH3COO]-	SM	LIPn	0.70743	-0.49934	0.14974	0.21319	0.41206	56850.2	9971.96	80361.7	11368.5
SM 32:0;2O; [M+CH3COO]-	SM	LIPn	0.8974	-0.15618	0.37031	0.44418	0.22056	96493	16964.5	107526	7689.21
SM 32:1;2O; [M+CH3COO]-	SM	LIPn	0.72911	-0.45578	0.055066	0.089804	0.46311	2.775e+06	371688	3.80599e+06	287242
SM 32:2;2O; [M+CH3COO]-	SM	LIPn	0.55532	-0.8486	0.016437	0.033237	0.65215	168640	25035.9	303678	44946.5
SM 33:1;2O; [M+CH3COO]-	SM	LIPn	0.78915	-0.34163	0.093958	0.14265	0.38964	1.46361e+06	210661	1.85466e+06	103790
SM 33:2;2O; [M+CH3COO]-	SM	LIPn	0.65942	-0.60074	0.046254	0.07829	0.5468	33591.2	6387.52	50940.7	5176.72
SM 34:0;2O; [M+CH3COO]-	SM	LIPn	1.9383	0.95476	0.0058958	0.013889	0.69491	1.16215e+06	202219	599589	33221.8
SM 34:1;2O; SM 18:1;2O/16:0; [M+CH3COO]-	SM	LIPn	1.0189	0.027071	0.898	0.92015	0.027496	2.09815e+07	2.56849e+06	20591506	627161
SM 34:1;3O (1); [M+CH3COO]-	SM	LIPn	1.9863	0.99006	0.0015965	0.0047686	0.74706	44817.5	6897.5	22563.7	1107.42
SM 34:1;3O (2); [M+CH3COO]-	SM	LIPn	1.0937	0.12923	0.92756	0.93575	0.025959	210360	43795.3	192337	8294.97
SM 34:2;2O; [M+CH3COO]-	SM	LIPn	0.86563	-0.20817	0.28028	0.35879	0.27364	4175164	663093	4.82325e+06	293347
SM 34:2;3O; [M+CH3COO]-	SM	LIPn	1.1669	0.22266	0.54073	0.60272	0.14613	40881.7	5851.79	35034.8	1142.65
SM 35:2;2O; [M+CH3COO]-	SM	LIPn	0.23643	-2.0805	0.0012265	0.0038656	1.2214	34124.2	10169.8	147893	11478
SM 36:0;2O; [M+CH3COO]-	SM	LIPn	0.83962	-0.25218	0.25431	0.33111	0.33649	170336	44234.2	202872	18923.4
SM 36:1;2O; [M+CH3COO]-	SM	LIPn	0.51242	-0.96459	0.00074381	0.0025179	0.80667	2.45454e+06	358299	4.79005e+06	166182
SM 36:2;2O; [M+CH3COO]-	SM	LIPn	0.5276	-0.92248	0.0026808	0.007336	0.77577	1.54332e+06	270736	2.92517e+06	129454
SM 36:3;2O; [M+CH3COO]-	SM	LIPn	0.3266	-1.6144	4.3843e-05	0.00026363	1.0744	39922.3	6524.39	122235	8751.03
SM 37:1;2O; [M+CH3COO]-	SM	LIPn	0.22194	-2.1717	3.2193e-06	5.2544e-05	1.2549	84877.2	12695.9	382428	35992.5
SM 38:0;2O; [M+CH3COO]-	SM	LIPn	0.37383	-1.4195	0.001545	0.0046452	0.98184	44632.8	11533.6	119393	11018.7
SM 38:1;2O; SM 16:1;2O/22:0; [M+CH3COO]-	SM	LIPn	0.39348	-1.3456	0.00013151	0.00060707	0.9614	1462373	193624	3.71649e+06	308199
SM 38:2;2O; [M+CH3COO]-	SM	LIPn	0.69242	-0.53028	0.0071302	0.016541	0.55846	620942	69367.8	896769	35547.9
SM 39:1;2O; [M+CH3COO]-	SM	LIPn	0.23443	-2.0928	1.7857e-05	0.00015693	1.2124	376554	56555.7	1.60627e+06	203289
SM 39:2;2O; [M+CH3COO]-	SM	LIPn	0.17066	-2.5508	0.0013804	0.0042623	1.4165	37435.3	17663.4	222431	31325.7
SM 40:0;2O; [M+CH3COO]-	SM	LIPn	0.29621	-1.7553	0.0016299	0.004823	1.1043	41230	11319.7	139192	13489.2
SM 40:1;2O; [M+CH3COO]-	SM	LIPn	0.40023	-1.3211	0.00072099	0.0024589	0.93541	2.30975e+06	392520	5771015	578358
SM 40:2;2O (1); [M+CH3COO]-	SM	LIPn	0.46431	-1.1068	0.00016789	0.0007307	0.87825	1089972	134304	2.34749e+06	60314.9
SM 40:2;2O (2); [M+CH3COO]-	SM	LIPn	0.55608	-0.84664	0.0047006	0.011612	0.71632	1.7074e+06	250334	3.07043e+06	253131
SM 41:1;2O; SM 23:0;2O/18:1; [M+CH3COO]-	SM	LIPn	0.24624	-2.0219	5.7066e-05	0.00032563	1.1925	701994	128933	2.85087e+06	343937
SM 41:2;2O; [M+CH3COO]-	SM	LIPn	0.36312	-1.4615	0.00023757	0.00095236	0.98987	674350	109190	1.85712e+06	221116
SM 42:1;2O (1); [M+CH3COO]-	SM	LIPn	0.42579	-1.2318	0.0021787	0.0062228	0.89991	130172	26154.5	305720	28815.8
SM 42:1;2O (2); [M+CH3COO]-	SM	LIPn	0.37814	-1.403	0.0011193	0.0036537	0.96832	1.42086e+06	299494	3757481	395246
SM 42:1;3O; [M+CH3COO]-	SM	LIPn	0.62788	-0.67145	0.032188	0.057912	0.61523	73074.8	16147.1	116384	8749.02
SM 42:2;2O (1); [M+CH3COO]-	SM	LIPn	0.49233	-1.0223	0.0066676	0.015559	0.7952	40018.7	7443.82	81284.8	7432.16
SM 42:2;2O (2); [M+CH3COO]-	SM	LIPn	0.62223	-0.68447	0.013421	0.028795	0.61768	5.99293e+06	903901	9631291	854899
SM 42:2;3O; [M+CH3COO]-	SM	LIPn	0.081372	-3.6193	0.00054319	0.0019243	1.7526	5163	3355.31	64976.7	10794.6
SM 42:3;2O; [M+CH3COO]-	SM	LIPn	0.73506	-0.44407	0.036838	0.065	0.46852	3.81255e+06	475210	5186751	333981
SM 42:4;2O; [M+CH3COO]-	SM	LIPn	1.0138	0.019722	0.96237	0.9666	0.0098756	251355	28099	247942	14717.6
SM 43:1;2O; [M+CH3COO]-	SM	LIPn	0.28195	-1.8265	0.0001987	0.00084078	1.1139	40130.7	7236.36	142332	20450
SM 43:2;2O; [M+CH3COO]-	SM	LIPn	0.30534	-1.7115	5.0909e-05	0.00029817	1.0867	131644	18151.6	431139	48833.5
ST 27:1;O;S; [M-H]-	SSulfate	LIPn	0.32746	-1.6106	0.00032197	0.0012262	1.0587	708298	132593	2.16299e+06	178261
TG 26:0; TG 8:0_8:0_10:0; [M+NH4]+	TG	LIPp	19.88	4.3133	0.00020632	0.00085899	1.7312	46394.3	13492.9	2196.5	925.281
TG 38:0; TG 12:0_12:0_14:0; [M+NH4]+	TG	LIPp	2.8393	1.5055	0.047041	0.079035	1.052	42420	14243.6	14873.8	8315.62
TG 40:0; TG 10:0_14:0_16:0; [M+NH4]+	TG	LIPp	3.1896	1.6734	0.029265	0.054776	1.0494	130407	39408	40885	21650.8
TG 40:1; TG 12:0_12:0_16:1; [M+NH4]+	TG	LIPp	3.9179	1.9701	0.044012	0.075095	1.1072	76352	29482.1	19406	9658.44
TG 42:0; TG 12:0_14:0_16:0; [M+NH4]+	TG	LIPp	3.3231	1.7325	0.045067	0.076564	0.9662	483264	159408	145425	70570.3
TG 42:1; TG 12:0_14:0_16:1; [M+NH4]+	TG	LIPp	5.5716	2.4781	0.014559	0.030803	1.1901	419715	175142	75330.8	36478.6
TG 42:2; TG 12:0_12:0_18:2; [M+NH4]+	TG	LIPp	9.2119	3.2035	0.0084986	0.019038	1.5157	129755	55737.1	13916.5	7662.3
TG 44:0; TG 14:0_14:0_16:0; [M+NH4]+	TG	LIPp	1.6883	0.75555	0.25115	0.32793	0.54447	1.50931e+06	447909	893996	378027
TG 44:1; TG 12:0_14:0_18:1; [M+NH4]+	TG	LIPp	4.0941	2.0335	0.034257	0.061155	1.0215	1.8372e+06	651689	448743	193140
TG 44:2; TG 12:0_14:0_18:2; [M+NH4]+	TG	LIPp	5.7627	2.5267	0.014987	0.031131	1.1579	564028	225450	97876.2	42774.4
TG 44:3; TG 14:1_14:1_16:1; [M+NH4]+	TG	LIPp	6.1714	2.6256	0.020587	0.040035	1.1998	81086.5	33889.9	13139.2	6141.82
TG 45:0; TG 14:0_15:0_16:0; [M+NH4]+	TG	LIPp	1.1933	0.25498	0.58524	0.64292	0.20836	289857	68930.7	242900	73817.6
TG 45:1; TG 14:0_15:0_16:1; [M+NH4]+	TG	LIPp	2.3255	1.2175	0.10105	0.15191	0.65858	249258	70778.4	107186	32273.9
TG 46:0; TG 14:0_16:0_16:0; [M+NH4]+	TG	LIPp	1.8061	0.85284	0.21302	0.28548	0.56518	3.42118e+06	971672	1.89429e+06	657131
TG 46:1; TG 14:0_16:0_16:1; [M+NH4]+	TG	LIPp	2.0975	1.0687	0.20244	0.27291	0.58327	9.96461e+06	3.03928e+06	4.75068e+06	1.61921e+06
TG 46:2; TG 12:0_16:0_18:2; [M+NH4]+	TG	LIPp	3.927	1.9734	0.050663	0.084338	0.91135	3.5426e+06	1.37235e+06	902103	320873
TG 46:3; TG 12:0_16:1_18:2; [M+NH4]+	TG	LIPp	4.8832	2.2878	0.029366	0.054776	1.0005	513291	227553	105114	40277.2
TG 47:0; TG 14:0_16:0_17:0; [M+NH4]+	TG	LIPp	0.91422	-0.12938	0.80662	0.84547	0.095626	407742	118386	445998	117125
TG 47:1; TG 15:0_16:0_16:1; [M+NH4]+	TG	LIPp	1.4534	0.53944	0.46662	0.53579	0.2993	1.57874e+06	428083	1.08623e+06	297723
TG 47:2; TG 15:0_14:1_18:1; [M+NH4]+	TG	LIPp	2.2478	1.1685	0.195	0.26444	0.55835	416799	136293	185425	53471.7
TG 47:3; TG 12:0_17:1_18:2; [M+NH4]+	TG	LIPp	2.558	1.355	0.13263	0.19181	0.74418	57394.8	21672.6	22437.5	8265.21
TG 48:0; TG 14:0_16:0_18:0; [M+NH4]+	TG	LIPp	0.77147	-0.37433	0.60004	0.65446	0.21131	3490849	912770	4.52495e+06	1.18096e+06
TG 48:1; TG 14:0_16:0_18:1; [M+NH4]+	TG	LIPp	1.7428	0.80142	0.30491	0.38176	0.43296	32650053	8.97963e+06	18734050	5.1461e+06
TG 48:2; TG 14:0_16:0_18:2; [M+NH4]+	TG	LIPp	1.9059	0.93049	0.30831	0.38392	0.43837	24711245	7.60906e+06	1.29655e+07	3.46379e+06
TG 48:3; TG 12:0_18:1_18:2; [M+NH4]+	TG	LIPp	2.9911	1.5807	0.12491	0.18237	0.67955	5.12488e+06	2.05345e+06	1.71337e+06	492926
TG 48:4; TG 12:0_18:1_18:3; [M+NH4]+	TG	LIPp	3.3218	1.732	0.092293	0.14059	0.73736	549984	232336	165567	48475.8
TG 49:0; TG 15:0_16:0_18:0; [M+NH4]+	TG	LIPp	0.82231	-0.28225	0.75488	0.79945	0.12853	183603	50682.5	223278	69299.9
TG 49:1; TG 15:0_16:0_18:1; [M+NH4]+	TG	LIPp	0.89427	-0.16122	0.61711	0.66988	0.20436	2.87905e+06	903196	3.21945e+06	722934
TG 49:2; TG 15:0_16:0_18:2; [M+NH4]+	TG	LIPp	1.0977	0.13453	0.96914	0.97127	0.015971	3.54705e+06	1.01481e+06	3.23125e+06	763505
TG 49:3; TG 15:0_16:1_18:2; [M+NH4]+	TG	LIPp	1.2667	0.34105	0.87322	0.90285	0.06735	433965	142252	342600	83821.8
TG 50:0; TG 16:0_16:0_18:0; [M+NH4]+	TG	LIPp	0.51723	-0.95113	0.22564	0.29889	0.50909	907451	285090	1.75446e+06	568889
TG 50:1; TG 16:0_16:0_18:1; [M+NH4]+	TG	LIPp	0.74038	-0.43366	0.28846	0.36619	0.39715	4.56993e+07	1.21617e+07	6.1724e+07	1.09947e+07
TG 50:2; TG 16:0_16:1_18:1; [M+NH4]+	TG	LIPp	1.2756	0.35121	0.7982	0.83857	0.10084	92231761	2.38758e+07	7.2184e+07	1.44935e+07
TG 50:3; TG 16:0_16:1_18:2; [M+NH4]+	TG	LIPp	1.1983	0.26097	0.99123	0.99123	0.0044665	3.18908e+07	9.52143e+06	2.66136e+07	5.37736e+06
TG 50:4 (1); TG 14:1_18:1_18:2; [M+NH4]+	TG	LIPp	1.3678	0.45188	0.87892	0.9067	0.063172	3.41121e+06	1.22924e+06	2.49391e+06	525285
TG 50:4 (2); TG 14:0_16:0_20:4; [M+NH4]+	TG	LIPp	0.72392	-0.4661	0.40173	0.47195	0.33732	242997	71197.4	335670	87331.8
TG 50:5; TG 14:0_18:2_18:3; [M+NH4]+	TG	LIPp	1.4004	0.48581	0.90041	0.92055	0.052611	318766	117834	227629	49258.4
TG 51:0; TG 16:0_17:0_18:0; [M+NH4]+	TG	LIPp	0.59237	-0.75543	0.41941	0.48713	0.35991	38886.3	11323.8	65645.5	25968.2
TG 51:1; TG 16:0_17:0_18:1; [M+NH4]+	TG	LIPp	0.87447	-0.19352	0.5949	0.65041	0.21803	1.23685e+06	383572	1.4144e+06	351649
TG 51:2 (1); TG 16:0_17:1_18:1; [M+NH4]+	TG	LIPp	0.82099	-0.28457	0.40325	0.47208	0.32926	7103334	2.13539e+06	8.65217e+06	1.628e+06
TG 51:2 (2); TG 16:0_17:1_18:1; [M+NH4]+	TG	LIPp	0.73268	-0.44874	0.3995	0.47054	0.33322	199064	54025.5	271692	65854.2
TG 51:3; TG 15:0_18:1_18:2; [M+NH4]+	TG	LIPp	0.74829	-0.41832	0.28558	0.36354	0.42248	4.17293e+06	1.21893e+06	5.57659e+06	1.05114e+06
TG 51:4; TG 15:0_18:1_18:3; [M+NH4]+	TG	LIPp	0.74805	-0.41879	0.29254	0.36829	0.42048	357048	108450	477303	93159.8
TG 52:0; TG 16:0_18:0_18:0; [M+NH4]+	TG	LIPp	0.493	-1.0203	0.27468	0.3536	0.45751	309348	90845.1	627479	254437
TG 52:1; TG 16:0_18:0_18:1; [M+NH4]+	TG	LIPp	0.82826	-0.27185	0.49671	0.56048	0.27434	9.65043e+06	3.12374e+06	11651497	3.04765e+06
TG 52:2 (1); TG 16:0_18:1_18:1; [M+NH4]+	TG	LIPp	0.94736	-0.078018	0.55675	0.61607	0.21171	2.06176e+08	5.20144e+07	2.17667e+08	2.8881e+07
TG 52:2 (2); TG 16:0_18:1_18:1; [M+NH4]+	TG	LIPp	1.0355	0.050264	0.65874	0.70834	0.17188	165092	44666.4	159440	22249.2
TG 52:3; TG 16:0_18:1_18:2; [M+NH4]+	TG	LIPp	0.90927	-0.13721	0.47805	0.54617	0.26827	149001229	3.81844e+07	1.63857e+08	2.20087e+07
TG 52:4; TG 16:1_18:1_18:2; [M+NH4]+	TG	LIPp	0.81272	-0.29917	0.32248	0.39724	0.39091	3.18592e+07	9.37344e+06	39200776	5.56011e+06
TG 52:5 (1); TG 16:0_18:2_18:3; [M+NH4]+	TG	LIPp	0.71326	-0.4875	0.20557	0.27631	0.50814	3.16446e+06	986035	4.4366e+06	643597
TG 52:5 (2); TG 16:0_16:1_20:4; [M+NH4]+	TG	LIPp	0.71622	-0.48153	0.30729	0.38369	0.40637	907008	269546	1.26638e+06	294877
TG 52:6 (1); TG 16:1_18:2_18:3; [M+NH4]+	TG	LIPp	0.73078	-0.45248	0.22383	0.29822	0.48072	216277	69688.8	295951	46941.3
TG 52:6 (2); TG 16:0_18:2_18:4; [M+NH4]+	TG	LIPp	0.71934	-0.47525	0.22555	0.29889	0.46388	193860	64986.4	269497	51964.5
TG 53:1; TG 17:0_18:0_18:1; [M+NH4]+	TG	LIPp	0.8804	-0.18376	0.77048	0.81319	0.11967	167847	53256.1	190648	60716
TG 53:2; TG 17:0_18:1_18:1; [M+NH4]+	TG	LIPp	1.0368	0.052084	0.68761	0.73592	0.16775	2.14335e+06	695069	2067347	457276
TG 53:3; TG 17:0_18:1_18:2; [M+NH4]+	TG	LIPp	0.8596	-0.21827	0.40936	0.47723	0.31345	4.20114e+06	1.22189e+06	4.88733e+06	837343
TG 53:4; TG 17:1_18:1_18:2; [M+NH4]+	TG	LIPp	0.78949	-0.34101	0.31497	0.38903	0.3909	1.55334e+06	455820	1.96753e+06	346574
TG 53:5; TG 17:1_18:2_18:2; [M+NH4]+	TG	LIPp	0.71983	-0.47427	0.22706	0.2999	0.48542	175073	55648.9	243213	42958.1
TG 54:0; TG 16:0_16:0_22:0; [M+NH4]+	TG	LIPp	0.49022	-1.0285	0.36322	0.43838	0.35836	20352.8	3574.45	41518	19424.2
TG 54:1; TG 16:0_20:0_18:1; [M+NH4]+	TG	LIPp	1.0918	0.12666	0.90361	0.92176	0.048455	2.08951e+06	656101	1913885	609735
TG 54:2; TG 18:0_18:1_18:1; [M+NH4]+	TG	LIPp	1.4873	0.57273	0.58395	0.64292	0.2072	1.78631e+07	5.4015e+06	1.20101e+07	2.45057e+06
TG 54:3; TG 18:1_18:1_18:1; [M+NH4]+	TG	LIPp	2.0034	1.0024	0.14796	0.21197	0.50638	1.05817e+08	2.5033e+07	5.28255e+07	6.58771e+06
TG 54:4; TG 18:1_18:1_18:2; [M+NH4]+	TG	LIPp	1.7306	0.79127	0.42104	0.48713	0.30323	6.78826e+07	1.82792e+07	39281211	5.0018e+06
TG 54:5 (1); TG 18:1_18:2_18:2; [M+NH4]+	TG	LIPp	1.2105	0.27565	0.87088	0.90247	0.064281	1.59574e+07	5.01591e+06	1.31821e+07	1.79951e+06
TG 54:5 (2); TG 16:0_18:1_20:4; [M+NH4]+	TG	LIPp	0.45978	-1.121	0.038083	0.066681	0.78943	3.10241e+06	891578	6.74761e+06	1.19367e+06
TG 54:6 (1); TG 18:1_18:2_18:3; [M+NH4]+	TG	LIPp	0.74098	-0.43249	0.22949	0.30224	0.47117	2.03411e+06	632009	2.74516e+06	385754
TG 54:6 (2); TG 16:0_18:2_20:4; [M+NH4]+	TG	LIPp	0.39694	-1.333	0.015408	0.031862	0.90905	1.71305e+06	496432	4.31567e+06	676066
TG 54:6 (3); TG 16:0_16:0_22:6; [M+NH4]+	TG	LIPp	0.40206	-1.3145	0.036152	0.064037	0.82256	302574	88153.5	752552	182940
TG 54:7 (1); TG 18:2_18:2_18:3; [M+NH4]+	TG	LIPp	0.58305	-0.77831	0.094935	0.14366	0.63391	180642	52583	309822	48980.9
TG 54:7 (2); TG 16:1_18:2_20:4; [M+NH4]+	TG	LIPp	0.44953	-1.1535	0.031155	0.056952	0.81135	243850	73314.8	542459	101218
TG 54:7 (3); TG 16:0_16:1_22:6; [M+NH4]+	TG	LIPp	0.41735	-1.2607	0.044038	0.075095	0.79448	235084	69706.3	563282	128712
TG 55:2; TG 17:0_18:1_20:1; [M+NH4]+	TG	LIPp	1.8245	0.86752	0.26295	0.34139	0.43165	156761	47493.4	85918.8	21475
TG 55:3; TG 18:1_18:1_19:1; [M+NH4]+	TG	LIPp	2.7271	1.4474	0.065512	0.10432	0.71131	642067	184906	235438	49184.5
TG 56:0; TG 16:0_18:0_22:0; [M+NH4]+	TG	LIPp	0.27826	-1.8455	0.10454	0.15562	0.8075	7013.17	2177.56	25456.2	13838.9
TG 56:1; TG 18:0_20:0_18:1; [M+NH4]+	TG	LIPp	0.61034	-0.71232	0.66686	0.71539	0.18058	51598.5	12498.7	84540.7	40943
TG 56:2; TG 18:0_18:1_20:1; [M+NH4]+	TG	LIPp	2.0064	1.0046	0.16275	0.22676	0.52261	1.5806e+06	453322	787769	185703
TG 56:3; TG 18:1_18:1_20:1; [M+NH4]+	TG	LIPp	3.6033	1.8493	0.017016	0.033957	0.89828	4.22954e+06	1.20566e+06	1.17378e+06	214378
TG 56:4; TG 18:0_18:1_20:3; [M+NH4]+	TG	LIPp	2.795	1.4828	0.05518	0.089804	0.71083	4.7505e+06	1.33103e+06	1.69966e+06	231542
TG 56:5 (1); TG 16:0_18:1_22:4; [M+NH4]+	TG	LIPp	2.5669	1.36	0.14196	0.20466	0.57803	3.27924e+06	1.05752e+06	1.2775e+06	190399
TG 56:5 (2); TG 16:0_18:1_22:4; [M+NH4]+	TG	LIPp	1.1074	0.14714	0.75572	0.79945	0.12487	2.89343e+06	968693	2.61287e+06	467453
TG 56:5 (3); TG 18:0_18:1_20:4; [M+NH4]+	TG	LIPp	0.29038	-1.784	0.0027556	0.0074516	1.1076	1.30247e+06	365982	4.48543e+06	437388
TG 56:6; TG 16:0_18:1_22:5; [M+NH4]+	TG	LIPp	0.60392	-0.72757	0.10032	0.15131	0.61455	4.04389e+06	1.22017e+06	6696076	1.00534e+06
TG 56:7 (1); TG 16:0_18:2_22:5; [M+NH4]+	TG	LIPp	0.47779	-1.0655	0.030317	0.056092	0.8121	1.74542e+06	549209	3653090	498451
TG 56:7 (2); TG 16:0_18:1_22:6; [M+NH4]+	TG	LIPp	0.41054	-1.2844	0.030967	0.056836	0.82734	1.81709e+06	510331	4.42607e+06	870465
TG 56:8 (1); TG 18:1_18:2_20:5; [M+NH4]+	TG	LIPp	0.39356	-1.3453	0.012993	0.028009	0.92228	218812	66749	555977	84981
TG 56:8 (2); TG 16:0_18:2_22:6; [M+NH4]+	TG	LIPp	0.30089	-1.7327	0.0079462	0.017889	1.0074	409160	108367	1.35984e+06	265440
TG 56:9; TG 16:1_18:2_22:6; [M+NH4]+	TG	LIPp	0.15909	-2.6521	0.0088143	0.019649	1.3791	22399	8804.07	141450	38909
TG 58:1; TG 16:0_24:0_18:1; [M+NH4]+	TG	LIPp	0.31791	-1.6533	0.14972	0.21319	0.66733	22961	6351.78	72224	37354.2
TG 58:10; TG 18:2_18:2_22:6; [M+NH4]+	TG	LIPp	0.16219	-2.6243	0.0022986	0.0064843	1.2592	57086.8	15754.3	68635.5	28618.4
TG 58:2; TG 16:0_18:1_24:1; [M+NH4]+	TG	LIPp	0.83174	-0.2658	0.92436	0.93464	0.038258	391893	107499	168064	33246
TG 58:3; TG 18:1_20:1_20:1; [M+NH4]+	TG	LIPp	2.3318	1.2214	0.068367	0.10774	0.67368	170743	62400.8	104957	19214.5
TG 58:5; TG 18:0_18:1_22:4; [M+NH4]+	TG	LIPp	1.6268	0.70203	0.61527	0.66947	0.20597	1.27999e+06	432496	880258	140720
TG 58:6; TG 18:0_18:1_22:5; [M+NH4]+	TG	LIPp	1.4541	0.54013	0.78065	0.82203	0.10948	962283	315880	799591	126022
TG 58:7 (1); TG 18:1_18:2_22:4; [M+NH4]+	TG	LIPp	1.2035	0.2672	0.92441	0.93464	0.036994	245264	86952.7	515078	101729
TG 58:7 (2); TG 18:0_18:1_22:6; [M+NH4]+	TG	LIPp	0.47617	-1.0705	0.067549	0.10719	0.80788	532612	139594	1.4256e+06	322265
TG 58:8; TG 18:1_18:1_22:6; [M+NH4]+	TG	LIPp	0.37361	-1.4204	0.021605	0.04166	0.86358	178274	51389.5	676007	173651
TG 58:9; TG 18:1_18:2_22:6; [M+NH4]+	TG	LIPp	0.26372	-1.9229	0.0066729	0.015559	1.0539	25602.8	6794.22	157860	48098
TG 60:1; TG 18:0_24:0_18:1; [M+NH4]+	TG	LIPp	0.15806	-2.6615	0.040099	0.069679	1.0795	5173.33	2397.06	33918.3	19120.1
TG 60:2; TG 24:0_18:1_18:1; [M+NH4]+	TG	LIPp	0.53129	-0.91243	0.37648	0.4504	0.40331	26857.5	8572.16	50551.7	25414.9
TG 60:3; TG 18:1_18:1_24:1; [M+NH4]+	TG	LIPp	1.4991	0.58406	0.58851	0.64496	0.25698	33109	11342.9	22086.5	7501.23
Abbreviation	Lipid class	Example: chain summed	Example: chain separated
Bismonoacylglycerophosphate	BMP	BMP 40:5	BMP 18:1_22:4
Acylcarnitine	CAR	CAR 18:1	CAR 18:1
Cholesteryl ester	CE	CE 18:1	CE 18:1
Cardiolipin	CL	CL 70:5	CL 16:0_18:1_18:2_18:2
Ceramide non-hydroxyfatty acid-sphingosine	Cer-NS	Cer 42:1;2O	Cer 18:1;2O/24:0
Ceramide 1-phosphates	CerP	CerP 38:0;2O	CerP 18:0;2O/20:0
Cholesterol	Cholesterol	ST 27:1;O	Cholesterol
Diacylglycerol	DG	DG 38:4	DG 18:0_20:4
Free fatty acid	FA	FA 18:1	FA 18:1
Fatty acid ester of hydroxyl fatty acid	FAHFA	FAHFA 34:1	FAHFA 16:0/18:1
Ganglioside GM3	GM3	GM3 36:1;2O	GM3 18:1;2O/18:0
Hexosylceramide non-hydroxyfatty acid-dihydrosphingosine	HexCer-NDS	HexCer 40:0;2O	HexCer 18:0;2O/22:0
Hexosylceramide non-hydroxyfatty acid-sphingosine	HexCer-NS	HexCer 38:1;2O	HexCer 18:1;2O/20:0
Lysophophatidylcholine	LPC	LPC 18:1	LPC 18:1
Lysophosphatidylethanolamine	LPE	LPE 18:1	LPE 18:1
Ether-linked lysophosphatidylethanolamine	EtherLPE	LPE O-18:1	LPE O-18:1
Lysophosphatidylglycerol	LPG	LPG 18:1	LPG 18:1
Lysophosphatidylinositol	LPI	LPI 18:1	LPI 18:1
Monoacylglycerol	MG	MG 18:0	MG 18:0
Phosphatidylcholine	PC	PC 38:4	PC 18:0_20:4
Ether-linked phosphatidylcholine	EtherPC	PC O-38:4	PC O-18:0_20:4
Phosphatidylethanolamine	PE	PE 38:4	PE 18:0_20:4
Ceramide phosphoethanolamine	PE-Cer	PE-Cer 34:0;2O	PE-Cer 18:0;2O/16:0
Ether-linked phosphatidylethanolamine	EtherPE	PE O-38:4	PE O-18:0_20:4
Oxidized phosphatidylethanolamine	OxPE	PE 38:4;4O	PE 18:0_20:4;4O
Phosphatidylglycerol	PG	PG 38:4	PG 18:0_20:4
Phosphatidylinositol	PI	PI 38:4	PI 18:0_20:4
Ether-linked phosphatidylinositol	EtherPI	PI O-36:4	PI O-16:0_20:4
Phosphatidylserine	PS	PS 38:4	PS 18:0_20:4
Sphingomyelin	SM	SM 38:1;2O	SM 18:1;2O/20:0
Sterol sulfate	SSulfate	ST 27:1;O;S	ST 27:1;O;S
Triacylglycerol	TG	TG 56:8	TG 16:0_18:2_22:6
