# Supplementary material for: Lymphedema alters lipolytic, lipogenic, immune and angiogenic properties of adipose tissue: a hypothesis-generating study in breast cancer survivors
Source: Sci Rep. 2021 Apr 14;11:8171. doi: 10.1038/s41598-021-87494-3 (PMC8046998; doi:10.1038/s41598-021-87494-3)
Supplement: Supplementary file 5 — Supplementary Information 5. [file 41598_2021_87494_MOESM5_ESM.xlsx]

## Sheet: List1
Metabolite name (full)	Class	Platform	Fold change (LAT fluid /serum)		t-test		PLS-DA	LAT fluid (arb. Unit)		serum (arb. Unit)
			Fold Change (cut-off <0.5;>2)	Volcano -log2(FC)	p.value (cut-off 0.05)	FDR (cut-off 0.05)	VIP (comp 1) cut-off 1)	average	SEM	average	SEM
(3-beta-)-Allopregnanolone sulfate; [M-H]-	Polar	HSST3n	0.5172	-0.95121	0.068738	0.13019	0.65268	85062.3	30036.4	164468	31369.1
1-Methyladenosine; [M+H]+	Polar	HILICp	1.6607	0.73182	0.10272	0.18085	0.43874	184247	36605.2	110943	11580.6
1-Methylhistamine; [M+H]+	Polar	HILICp	92.588	6.5328	7.8178e-07	2.0604e-05	1.9589	787356	200550	8503.83	2028.06
1-Methylnicotinamide; [M+H]+	Polar	HILICp	2.698	1.4319	0.057096	0.11511	0.63506	1334899	472380	494767	101949
1-Methyluric acid; [M-H]-	Polar	HSST3n	0.82494	-0.27763	0.7615	0.87329	0.11954	157597	51168.2	191040	65490.3
1-Methylxanthine; [M-H]-	Polar	HSST3n	1.21	0.27501	0.80117	0.90222	0.10819	191779	72943.9	158494	63714.4
2,6-Dihydroxybenzoic acid; [M-H]-	Polar	HSST3n	0.82617	-0.27549	0.5614	0.68882	0.23004	143640	47332.7	173862	41232.4
2-Hydroxybutyric acid; [M-H]-	Polar	HSST3n	1.0733	0.10199	0.69357	0.82568	0.08967	1.21686e+07	1.57714e+06	1.13381e+07	1.55223e+06
2-Methylglutamic acid; [M+H]+	Polar	HILICp	3.2397	1.6959	0.0068774	0.016856	0.80963	93240.2	25451	28780.7	2559.73
3'-CMP; [M-H]-	Polar	HSST3n	4.9141	2.2969	0.00043809	0.0015211	1.0736	286712	62821.8	58344.5	9073.67
3-Hydroxybutyric acid; [M-H]-	Polar	HSST3n	1.2878	0.36494	0.40869	0.54347	0.30111	8863807	3.42366e+06	6.88276e+06	3.11684e+06
3-Hydroxyisobutyric acid; [M-H]-	Polar	HSST3n	1.2469	0.31836	0.23234	0.36763	0.28205	1.34369e+06	155617	1.07761e+06	153864
3-Indoxylsulfate; [M-H]-	Polar	HSST3n	0.63282	-0.66013	0.31099	0.45201	0.39788	2.05236e+06	501261	3.24318e+06	717129
3-Methylhistidine; [M+H]+	Polar	HILICp	1.5555	0.63735	0.50864	0.64497	0.30934	1.08107e+06	600913	695011	372236
4-Hydroxyhippuric acid; [M-H]-	Polar	HSST3n	0.77562	-0.36657	0.51082	0.64497	0.24523	61475.3	23328.2	79259.2	27538.2
4-Hydroxyphenyllactic acid; [M-H]-	Polar	HSST3n	1.0168	0.024022	0.86511	0.94508	0.041313	857835	122477	843670	68431.2
5-alpha-Androstan-3-beta-ol-17-one sulfate (1); [M-H]-	Polar	HSST3n	0.85006	-0.23437	0.49453	0.63728	0.28651	174602	64522.9	205400	56513.2
5-alpha-Androstan-3-beta-ol-17-one sulfate (2); [M-H]-	Polar	HSST3n	0.81284	-0.29896	0.54403	0.68004	0.26728	561802	215187	691160	222332
5-alpha-Pregnan-3-alpha-,17-diol-20-one 3-sulfate; [M-H]-	Polar	HSST3n	0.60884	-0.71587	0.14434	0.24381	0.52316	83745.2	36957.6	137549	35975.4
Acetylthreonine; [M-H]-	Polar	HSST3n	1.5704	0.65112	0.072294	0.13488	0.43843	313408	50324.4	199574	19613.1
Aconitic acid, cis-; [M-H]-	Polar	HSST3n	1.8254	0.86825	0.36347	0.50334	0.35679	100915	26710.1	55282.3	14754.7
Adenosine; [M+H]+	Polar	HILICp	2.8718	1.522	0.00051832	0.0017511	0.87525	312571	46346.1	108842	12509.8
Adenylyl(3'-5')cytidine; [M-H]-	Polar	HSST3n	13.852	3.792	1.3927e-06	2.3848e-05	1.4477	92427	23891.9	0	0
Alanine; [M+H]+	Polar	HILICp	1.6689	0.7389	0.080435	0.14786	0.44537	6.30439e+06	1.3381e+06	3777560	309018
alpha-Hydroxyglutaric acid; [M-H]-	Polar	HSST3n	3.9644	1.9871	1.3094e-05	7.4396e-05	1.0541	489770	64324.4	123542	10621.9
alpha-Ketoglutaric acid; [M-H]-	Polar	HSST3n	36.848	5.2035	0.00016988	0.00064347	1.6022	1.82411e+06	725834	49503.8	11893.6
Anserine; [M+H]+	Polar	HILICp	6.4153	2.6815	0.29083	0.43065	0.44909	163935	133900	25553.8	3722.29
Arginine; [M+H]+	Polar	HILICp	2.5423	1.3462	0.0014733	0.004604	0.78808	3.05319e+07	4.96339e+06	1.20094e+07	898799
Asparagine; [M+H]+	Polar	HILICp	1.9658	0.97514	0.0046953	0.011978	0.64937	2.21911e+06	317851	1.12884e+06	86397.6
Aspartic acid; [M+H]+	Polar	HILICp	9.1408	3.1923	1.085e-05	6.9659e-05	1.3198	888930	171222	97248.5	8798.19
Betaine; [M]+	Polar	HILICp	1.1292	0.17525	0.95569	0.97194	0.017334	5.01061e+07	1.14159e+07	4.43746e+07	6.89581e+06
Bilirubin; [M+H]+	Polar	HILICp	0.75048	-0.41412	0.29284	0.43065	0.41132	1443239	486435	1.9231e+06	456645
Carnitine; [M+H]+	Polar	HILICp	1.9209	0.94179	0.29211	0.43065	0.33086	1.12087e+08	4.31109e+07	5.83508e+07	4.23621e+06
Carnosine; [M+H]+	Polar	HILICp	503.49	8.9758	0.11108	0.19285	0.99668	5.91448e+06	5.79154e+06	11747	1260.64
Choline [M]+	Polar	HILICp	8.7839	3.1349	2.224e-05	0.00011583	1.2947	185739484	4.24659e+07	2.11454e+07	2.0879e+06
Citric acid; [M-H]-	Polar	HSST3n	3.2728	1.7105	0.060585	0.12021	0.72216	4989313	1.68266e+06	1.52447e+06	358730
Citrulline; [M+H]+	Polar	HILICp	1.5104	0.59497	0.030084	0.064836	0.45962	3.22824e+06	384949	2.13728e+06	143202
Cmpf; [M-H]-	Polar	HSST3n	0.9517	-0.071421	0.99825	0.99825	0.0010863	3.67901e+06	1.24828e+06	3865725	1.44812e+06
Creatine phosphate; [M+H]+	Polar	HILICp	257.05	8.0059	2.5564e-06	3.5506e-05	2.1021	162540	76942.9	316.167	316.167
Creatine; [M+H]+	Polar	HILICp	10.812	3.4346	0.0032206	0.0091955	1.1416	168264435	8.79673e+07	1.55628e+07	2.79088e+06
Cysteine-glutathione disulfide; [M+H]+	Polar	HILICp	55.736	5.8005	4.0641e-06	3.6709e-05	1.8732	558388	125821	10018.5	3662.88
Cystine; [M+H]+	Polar	HILICp	1.6132	0.68994	0.0040976	0.010898	0.58086	1.17653e+06	80684.5	729311	84114.2
Cytidine; [M+H]+	Polar	HILICp	283.96	8.1495	1.5262e-06	2.3848e-05	2.1409	1.28116e+06	532712	4392.67	960.982
Dehydroisoandrosterone sulfate; [M-H]-	Polar	HSST3n	0.74682	-0.42116	0.41532	0.54648	0.31603	1212884	449326	1.62406e+06	410672
Dimethylarginine; [M+H]+	Polar	HILICp	2.7632	1.4664	0.0046238	0.011978	0.77279	937509	197074	339278	18471.9
Disaccharide (1); [M+Na]+	Polar	HILICp	0.76385	-0.38864	0.86947	0.94508	0.058872	130149	32540.6	170386	77043.4
Disaccharide (2); [M+Na]+	Polar	HILICp	23.581	4.5596	1.8922e-05	0.00010284	1.5372	532519	190779	22582.5	3018.57
Disaccharide (3); [M+Na]+	Polar	HILICp	10.508	3.3935	0.00041222	0.0014722	1.2955	707618	272619	67338.7	22488.4
Ergothioneine; [M+H]+	Polar	HILICp	4.4538	2.155	0.36643	0.50334	0.46762	120138	77941.2	26974.3	10856.7
Fructose 6-phosphate; [M+Na]+	Polar	HILICp	37.751	5.2384	2.6171e-05	0.00013086	1.7308	50285.2	14016.9	964.167	610.766
Fumaric acid; [M-H]-	Polar	HSST3n	9.2216	3.205	2.8933e-06	3.6166e-05	1.3461	1.4053e+06	245176	152392	15260.4
gamma-Butyrobetaine; [M]+	Polar	HILICp	3.3587	1.7479	0.19835	0.32623	0.46937	3.30406e+06	1.97685e+06	983739	93676.5
Glucose 6-phosphate; [M+Na]+	Polar	HILICp	31.339	4.9699	6.8001e-06	5.3126e-05	1.625	126697	32416.4	0	0
Glucose; [M+Na]+	Polar	HILICp	0.79615	-0.32888	0.20753	0.3369	0.31112	4680533	822843	5878936	564206
Glu-Gln; [M-H]-	Polar	HSST3n	1.0674	0.094091	0.27784	0.42876	0.56502	844303	347213	790996	102314
Glutamic acid; [M+H]+	Polar	HILICp	10.253	3.3579	5.3398e-06	4.4498e-05	1.3655	1.55557e+07	2.88948e+06	1.51723e+06	149365
Glutamine; [M+H]+	Polar	HILICp	1.2132	0.27882	0.80948	0.90343	0.064759	3.75399e+07	9.76674e+06	30942788	2.24183e+06
Glutathione (oxidized); [M-H]-	Polar	HSST3n	310.83	8.28	7.2664e-05	0.00030277	1.9715	153299	66583.8	0	0
Glycerate; [M-H]-	Polar	HSST3n	5.8337	2.5444	0.0065793	0.016448	0.93973	6.02885e+06	2.84986e+06	1.03346e+06	94255.5
Glycero-3-phosphocholine; [M+H]+	Polar	HILICp	112.29	6.8111	4.1115e-06	3.6709e-05	1.8971	39417545	1.39601e+07	351022	18038.2
Glycine; [M+H]+	Polar	HILICp	2.1529	1.1063	0.0013318	0.0043808	0.72766	1.62047e+06	242419	752688	73237
Glycocholic acid; [M-H]-	Polar	HSST3n	0.45273	-1.1433	0.37539	0.50975	0.49597	33811.3	16024.8	74899.5	44736.8
Glycoursodeoxycholic acid (1); [M-H]-	Polar	HSST3n	0.6778	-0.56107	0.92448	0.96948	0.058508	99038.8	64120.1	146026	86396
Glycoursodeoxycholic acid (2); [M-H]-	Polar	HSST3n	0.6076	-0.7188	0.90283	0.96948	0.060435	395803	156330	651419	324684
Guanosine; [M+H]+	Polar	HILICp	55.492	5.7942	9.9914e-05	0.00040288	1.9019	732285	197271	13121.8	5597.15
Hippuric acid; [M-H]-	Polar	HSST3n	0.89625	-0.15802	0.65536	0.7877	0.18404	2.08253e+06	920547	2.32359e+06	852072
Histidine; [M+H]+	Polar	HILICp	3.3405	1.7401	0.03919	0.081647	0.67877	1.79472e+07	7.79552e+06	5.37263e+06	467289
Hypoxanthine; [M+H]+	Polar	HILICp	9.8423	3.299	3.6273e-05	0.00016793	1.3276	100765594	2.43757e+07	1.0238e+07	1.41225e+06
Indole-3-lactic acid; [M-H]-	Polar	HSST3n	0.64517	-0.63225	0.087099	0.15779	0.50003	316964	71146.3	491287	59004.1
Inosine; [M+H]+	Polar	HILICp	89.542	6.4845	1.3467e-06	2.3848e-05	1.8963	8.19079e+06	3.03191e+06	91474	19350.6
Isocitric acid; [M-H]-	Polar	HSST3n	3.9054	1.9655	0.0032368	0.0091955	0.95435	120922	32058.5	30962.8	5830.95
Isoleucine; [M+H]+	Polar	HILICp	1.5813	0.66114	0.28686	0.43065	0.32831	3797652	923693	2.40155e+06	376221
Kynurenine; [M+H]+	Polar	HILICp	0.83726	-0.25625	0.36338	0.50334	0.26973	364558	84477.7	435416	57815.6
Lactic acid; [M-H]-	Polar	HSST3n	1.0597	0.083611	0.91774	0.96948	0.02473	2.25052e+08	4.23186e+07	212379856	2.49806e+07
Leucine; [M+H]+	Polar	HILICp	1.6658	0.73618	0.17716	0.29526	0.40028	1.5667e+07	3.4211e+06	9.40531e+06	1.29162e+06
Lysine; [M+H]+	Polar	HILICp	2.3759	1.2485	0.014926	0.034551	0.68283	1.18462e+07	2.49821e+06	4.98588e+06	583876
Malic acid; [M-H]-	Polar	HSST3n	31.502	4.9774	3.5957e-06	3.6709e-05	1.6611	2.14019e+07	5.43649e+06	679388	91517.7
Methionine; [M+H]+	Polar	HILICp	2.1445	1.1006	0.046728	0.095753	0.57763	1231334	276513	574190	59522.4
N1-Acetylspermidine; [M+H]+	Polar	HILICp	2.9808	1.5757	0.0037666	0.010463	0.80568	230388	57674.4	77290.2	5886.55
N1-Methylguanosine; [M-H]-	Polar	HSST3n	15.46	3.9504	5.0266e-05	0.00021666	1.4611	64415	21560.9	4166.67	989.725
N6,N6,N6-Trimethyllysine; [M+H]+	Polar	HILICp	1.88	0.91073	0.01058	0.025432	0.59863	300542	46867.1	159863	10800.9
N-Acetylalanine; [M-H]-	Polar	HSST3n	1.6359	0.71009	0.0616	0.12031	0.4629	997230	172705	609588	60994
N-Acetylaspartic acid; [M-H]-	Polar	HSST3n	4.0607	2.0217	0.00010902	0.00042587	1.0186	451389	100544	111162	9423.11
N-Acetylcarnosine; [M-H]-	Polar	HSST3n	10.107	3.3373	0.26824	0.41912	0.49528	264886	235520	26208.3	4153.79
N-Acetylglutamic acid; [M-H]-	Polar	HSST3n	7.7426	2.9528	4.01e-06	3.6709e-05	1.291	251352	51126.2	32463.3	3775.93
N-Acetylglutamine; [M-H]-	Polar	HSST3n	1.395	0.48022	0.92376	0.96948	0.031619	302111	121367	216574	25112.8
N-Acetylmethionine; [M-H]-	Polar	HSST3n	13.26	3.729	0.0016991	0.0051802	1.2827	186444	72986.9	13649.3	3019.86
N-Acetylornithine; [M+H]+	Polar	HILICp	1.1756	0.23345	0.79164	0.89959	0.087789	59833	19233.6	50893.8	14940.5
N-Acetylphenylalanine; [M-H]-	Polar	HSST3n	1.3816	0.46639	0.56208	0.68882	0.18269	100652	26359.6	72849.3	12888.4
N-Acetylvaline; [M-H]-	Polar	HSST3n	1.1626	0.21729	0.93846	0.96948	0.023885	309920	81103.6	266586	42556.6
N-epsilon-Dimethyllysine; [M+H]+	Polar	HILICp	2.2654	1.1798	0.017402	0.03955	0.6867	257476	46947.2	113657	18760.2
N-epsilon-Methyllysine; [M+H]+	Polar	HILICp	1.3083	0.38769	0.57546	0.69837	0.21341	603053	172297	460946	126375
N-gamma-Glutamylleucine; [M-H]-	Polar	HSST3n	1.4408	0.52689	0.02217	0.049486	0.46101	180370	15663.4	125185	11159.5
Nicotinamide; [M+H]+	Polar	HILICp	91.453	6.515	3.6023e-07	2.0604e-05	1.9083	3.40034e+07	9.9634e+06	371812	30650.2
N-Methylproline; [M+H]+	Polar	HILICp	0.99712	-0.0041633	0.86811	0.94508	0.047291	1.60247e+06	311780	1.6071e+06	276885
Ophthalmic acid; [M+H]+	Polar	HILICp	235.23	7.8779	1.094e-05	6.9659e-05	2.0669	103343	35023.3	219.667	219.667
Ornithine; [M+H]+	Polar	HILICp	0.99122	-0.012729	0.73442	0.85796	0.089346	1.38107e+06	254251	1393313	142758
Pantothenic acid; [M+H]+	Polar	HILICp	7.5624	2.9189	0.0013751	0.0044074	1.1317	2.65344e+06	891188	350871	51560
Phenol sulfate; [M-H]-	Polar	HSST3n	0.66861	-0.58077	0.45655	0.59447	0.29055	6693364	2.19394e+06	1.00109e+07	3.27671e+06
Phenylacetylglutamine; [M+H]+	Polar	HILICp	0.95647	-0.064215	0.71858	0.84739	0.13593	373488	112658	390488	92068.8
Phenylalanine; [M+H]+	Polar	HILICp	1.7027	0.76782	0.11463	0.19628	0.44026	1.57911e+07	3.1332e+06	9.27422e+06	1.00559e+06
Phenylalanylphenylalanine; [M+H]+	Polar	HILICp	0.0020596	-8.9234	3.7625e-07	2.0604e-05	2.2916	767.167	488.558	507146	225886
Phe-Phe; [M-H]-	Polar	HSST3n	0.0034038	-8.1986	5.7333e-07	2.0604e-05	2.199	1447.83	654.44	504002	217948
Phe-Ser; [M-H]-	Polar	HSST3n	0.015786	-5.9852	7.4724e-06	5.4944e-05	1.8093	303	303	38388.8	19258.6
Proline; [M+H]+	Polar	HILICp	1.456	0.54196	0.32844	0.4719	0.28854	1.71487e+07	4.31528e+06	1.17783e+07	2.30668e+06
Pseudouridine; [M-H]-	Polar	HSST3n	1.2543	0.32684	0.21985	0.35232	0.26981	1.20496e+06	146678	960686	97185.4
PyroGlu-Val; [M-H]-	Polar	HSST3n	17.481	4.1277	0.011867	0.027988	1.0544	318400	246087	18214.2	2038.14
Pyruvic acid; [M-H]-	Polar	HSST3n	7.5073	2.9083	0.00027496	0.0010109	1.2018	2563769	686397	341503	60571.5
Serine; [M+H]+	Polar	HILICp	1.9569	0.96856	0.0026019	0.0077436	0.66696	2743226	359172	1.40183e+06	106679
Spermidine; [M+H]+	Polar	HILICp	61.277	5.9373	0.036345	0.077003	1.2994	372352	177225	6077.17	2159.17
Stachydrine (proline betaine); [M+H]+	Polar	HILICp	0.98655	-0.019541	0.99521	0.99825	0.0029035	5.68904e+06	2.64568e+06	5.76662e+06	3.21869e+06
Succinic acid; [M-H]-	Polar	HSST3n	8.4264	3.0749	1.1325e-05	6.9659e-05	1.297	1.91996e+07	3.71754e+06	2.27851e+06	203137
Taurine; [M+H]+	Polar	HILICp	4.6172	2.207	0.0039494	0.010732	0.92165	1.27918e+06	464886	277050	19218.6
Threonine; [M+H]+	Polar	HILICp	1.6752	0.74429	0.02751	0.060328	0.51137	3.78051e+06	591620	2.25682e+06	183602
trans-Traumatic acid; [M-H]-	Polar	HSST3n	0.6844	-0.54708	0.33848	0.48079	0.27942	128631	19412.9	187946	45935.9
Trimethylamine N-oxide; [M+H]+	Polar	HILICp	1.124	0.16867	0.95639	0.97194	0.019794	1.88538e+06	463502	1.67735e+06	371169
Trisaccharide; [M+Na]+	Polar	HILICp	248.4	7.9565	1.1703e-05	6.9659e-05	2.1815	815183	338830	3035.5	1709.03
Tryptophan; [M+H]+	Polar	HILICp	0.83263	-0.26426	0.37925	0.50975	0.27168	6.30633e+06	1.4718e+06	7.57401e+06	1.04851e+06
Tyrosine; [M+H]+	Polar	HILICp	1.7944	0.84352	0.10127	0.18084	0.46719	482494	100371	268886	32825.4
Urea; [M+H]+	Polar	HILICp	1.0168	0.02407	0.93343	0.96948	0.019497	6.06395e+07	7.37326e+06	5.96361e+07	6.66748e+06
Uric acid; [M-H]-	Polar	HSST3n	1.0383	0.054191	0.74274	0.85965	0.056356	7.85907e+07	5.63244e+06	75693424	4.70131e+06
Uridine; [M-H]-	Polar	HSST3n	13.963	3.8036	8.2418e-07	2.0604e-05	1.4872	6.44206e+06	1.15816e+06	461354	60193.3
Urocanic acid; [M+H]+	Polar	HILICp	20.846	4.3817	0.063088	0.12132	0.87574	2.50436e+07	1.99072e+07	1.20138e+06	116184
Xanthine; [M+H]+	Polar	HILICp	12.148	3.6027	4.7231e-05	0.00021085	1.3849	384453	105823	31646.5	4564.05
Xanthosine; [M-H]-	Polar	HSST3n	8.0581	3.0104	3.1194e-05	0.00014997	1.2664	81492.7	22562.9	10113.2	1371.92
